# Supplementary material for: 1-Bromo-2-(4-methoxy­phen­oxy)ethane
Source: Acta Crystallogr Sect E Struct Rep Online. 2010 Jan 23;66(Pt 2):o439. doi: 10.1107/S1600536810001893 (PMC2979674; doi:10.1107/S1600536810001893)
Supplement: Supplementary file 1 [file e-66-0o439-sup1.cif]

##############################################################################
###                                                                        ###
###        Electronic paper (Acta Crystallographica Section E)             ###
###                                                                        ###
##############################################################################
#                                                                            #
# This CIF contains the data in a paper accepted for publication in Acta     #
# Crystallographica Section E. It conforms to the requirements of Notes      #
# for Authors for Section E, and has been peer reviewed under the auspices   #
# of the IUCr Commission on Journals.                                        #
#                                                                            #
# Full details of the Crystallographic Information File format               #
# are given in the paper "The Crystallographic Information File (CIF):       #
# a New Standard Archive File for Crystallography" by S. R. Hall, F. H.      #
# Allen and I. D. Brown [Acta Cryst. (1991), A47, 655-685].                  #
#                                                                            #
# The current version of the core CIF dictionary is obtainable from          #
# ftp://ftp.iucr.org/pub/cif_core.dic. The current version number is 2.4.    #
#                                                                            #
# Software is freely available for graphical display of the structure(s) in  #
# this CIF.  For information consult the CIF home page http://www.iucr.org/  #
# cif/home.html                                                              #
#                                                                            #
# This file may be used for bona fide research purposes within the           #
# scientific community so long as proper attribution is given to the journal # 
# article from which it was obtained.                                        #
#                                                                            #
##############################################################################
                                             
data_I
_audit_creation_method     SHELXL-97
_chemical_name_systematic
;
1-Bromo-2-(4-methoxyphenoxy)ethane
;
_chemical_name_common     '1-Bromo-2-(4-methoxyphenoxy)ethane'
_chemical_formula_moiety     'C9 H11 Br O2'
_chemical_formula_sum     'C9 H11 Br O2'
_chemical_formula_iupac     'C9 H11 Br O2'
_chemical_formula_weight     231.09
_chemical_melting_point     ?
_symmetry_cell_setting     monoclinic
_symmetry_space_group_name_H-M     'P 21/c'
_symmetry_space_group_name_Hall     '-P 2ybc'
loop_
    _symmetry_equiv_pos_as_xyz
    'x, y, z'
    '-x, y+1/2, -z+1/2'
    '-x, -y, -z'
    'x, -y-1/2, z-1/2'
_cell_length_a     21.112(4)
_cell_length_b     5.4180(11)
_cell_length_c     8.3230(17)
_cell_angle_alpha     90.00
_cell_angle_beta     94.54(3)
_cell_angle_gamma     90.00
_cell_volume     949.0(3)
_cell_formula_units_Z     4
_cell_measurement_reflns_used     25
_cell_measurement_theta_min     9
_cell_measurement_theta_max     13
_cell_measurement_temperature     293(2)
_exptl_crystal_description     block
_exptl_crystal_colour     colourless
_exptl_crystal_size_max     0.20
_exptl_crystal_size_mid     0.10
_exptl_crystal_size_min     0.10
_exptl_crystal_density_diffrn     1.617
_exptl_crystal_density_meas     ?
_exptl_crystal_density_method     'not measured'
_exptl_crystal_F_000     464
_exptl_absorpt_coefficient_mu     4.289
_exptl_absorpt_correction_type     psi-scan
_exptl_absorpt_process_details     '(North <i>et al.</i>,  1968)'
_exptl_absorpt_correction_T_min     0.4809
_exptl_absorpt_correction_T_max     0.6737
_exptl_special_details
;
;
_diffrn_ambient_temperature     293(2)
_diffrn_radiation_type     MoK\a
_diffrn_radiation_wavelength     0.71073
_diffrn_radiation_source     'fine-focus sealed tube'
_diffrn_radiation_monochromator     graphite
_diffrn_measurement_device_type     'Enraf--Nonius CAD-4 diffractometer'
_diffrn_measurement_method     '\w/2\q scans'
_diffrn_detector_area_resol_mean     ?
_diffrn_reflns_number     1759
_diffrn_reflns_av_R_equivalents     0.0727
_diffrn_reflns_av_sigmaI/netI     0.0726
_diffrn_reflns_theta_min     1.94
_diffrn_reflns_theta_max     25.25
_diffrn_reflns_theta_full     25.25
_diffrn_measured_fraction_theta_max     0.999
_diffrn_measured_fraction_theta_full     0.999
_diffrn_reflns_limit_h_min     -25
_diffrn_reflns_limit_h_max     0
_diffrn_reflns_limit_k_min     0
_diffrn_reflns_limit_k_max     6
_diffrn_reflns_limit_l_min     -9
_diffrn_reflns_limit_l_max     9
_diffrn_standards_number     3
_diffrn_standards_interval_count     200
_diffrn_standards_interval_time     120
_diffrn_standards_decay_%     1
_refine_special_details
;
Refinement of <i>F</i>^2^ against ALL reflections. The weighted <i>R</i>-factor
<i>wR</i> and goodness of fit <i>S</i> are based on <i>F</i>^2^, conventional
<i>R</i>-factors <i>R</i> are based on <i>F</i>, with <i>F</i> set to zero for
negative <i>F</i>^2^. The threshold expression of <i>F</i>^2^ >
\s(<i>F</i>^2^) is used only for calculating <i>R</i>-factors(gt) <i>etc</i>.
and is not relevant to the choice of reflections for refinement.
<i>R</i>-factors based on <i>F</i>^2^ are statistically about twice as large
as those based on <i>F</i>, and <i>R</i>- factors based on ALL data will be
even larger.
;
_reflns_number_total     1713
_reflns_number_gt     1050
_reflns_threshold_expression     I>2\s(I)
_refine_ls_structure_factor_coef     Fsqd
_refine_ls_matrix_type     full
_refine_ls_R_factor_all     0.1181
_refine_ls_R_factor_gt     0.0686
_refine_ls_wR_factor_gt     0.1379
_refine_ls_wR_factor_ref     0.1551
_refine_ls_goodness_of_fit_ref     1.008
_refine_ls_restrained_S_all     1.008
_refine_ls_number_reflns     1713
_refine_ls_number_parameters     110
_refine_ls_number_restraints     0
_refine_ls_hydrogen_treatment     constr
_refine_ls_weighting_scheme     calc
_refine_ls_weighting_details
         'calc w=1/[\s^2^(Fo^2^)+(0.0600P)^2^+5.0000P] where P=(Fo^2^+2Fc^2^)/3'
_atom_sites_solution_hydrogens     geom
_atom_sites_solution_primary     direct
_atom_sites_solution_secondary     difmap
_refine_ls_shift/su_max     0.000
_refine_ls_shift/su_mean     0.000
_refine_diff_density_max     0.663
_refine_diff_density_min     -0.554
_refine_ls_extinction_method     'SHELXL97 (Sheldrick, 2008)'
_refine_ls_extinction_coef     0.010(2)
_refine_ls_extinction_expression
                                  'Fc^*^=kFc[1+0.001xFc^2^\l^3^/sin(2\q)]^-1/4^'
loop_
    _atom_type_symbol
    _atom_type_description
    _atom_type_scat_dispersion_real
    _atom_type_scat_dispersion_imag
    _atom_type_scat_source
    'C' 'C' 0.0033 0.0016
                         'International Tables Vol C Tables 4.2.6.8 and 6.1.1.4'
    'H' 'H' 0.0000 0.0000
                         'International Tables Vol C Tables 4.2.6.8 and 6.1.1.4'
    'O' 'O' 0.0106 0.0060
                         'International Tables Vol C Tables 4.2.6.8 and 6.1.1.4'
    'Br' 'Br' -0.2901 2.4595
                         'International Tables Vol C Tables 4.2.6.8 and 6.1.1.4'
_computing_data_collection     'CAD-4 Software (Enraf--Nonius, 1985)'
_computing_cell_refinement     'CAD-4 Software (Enraf--Nonius, 1985)'
_computing_data_reduction     'XCAD-4 (Harms & Wocadlo, 1995)'
_computing_structure_solution     'SHELXS97 (Sheldrick, 2008)'
_computing_structure_refinement     'SHELXL97 (Sheldrick, 2008)'
_computing_molecular_graphics     'PLATON (Spek, 2009)'
_computing_publication_material     'SHELXTL (Sheldrick, 2008)'
loop_
    _atom_site_type_symbol
    _atom_site_label
    _atom_site_fract_x
    _atom_site_fract_y
    _atom_site_fract_z
    _atom_site_U_iso_or_equiv
    _atom_site_adp_type
    _atom_site_calc_flag
    _atom_site_refinement_flags
    _atom_site_occupancy
    _atom_site_disorder_assembly
    _atom_site_disorder_group
    Br Br 0.43028(5) 0.39656(16) 0.68335(11) 0.0565(4) Uani d . 1 . .
    O O1 0.0725(3) 0.4636(12) 0.1822(7) 0.0603(17) Uani d . 1 . .
    C C1 0.0493(5) 0.2506(19) 0.0971(11) 0.068(3) Uani d . 1 . .
    H H1A 0.0047 0.2689 0.0682 0.102 Uiso calc R 1 . .
    H H1B 0.0564 0.1077 0.1643 0.102 Uiso calc R 1 . .
    H H1C 0.0713 0.2313 0.0012 0.102 Uiso calc R 1 . .
    O O2 0.3246(3) 0.5406(10) 0.4019(5) 0.0443(14) Uani d . 1 . .
    C C2 0.1538(4) 0.6649(13) 0.3366(8) 0.0344(18) Uani d . 1 . .
    H H2A 0.1238 0.7785 0.3664 0.041 Uiso calc R 1 . .
    C C3 0.1353(3) 0.4740(14) 0.2328(8) 0.0305(17) Uani d . 1 . .
    C C4 0.2150(3) 0.6877(13) 0.3951(8) 0.0317(17) Uani d . 1 . .
    H H4A 0.2263 0.8141 0.4673 0.038 Uiso calc R 1 . .
    C C5 0.2602(3) 0.5311(12) 0.3510(7) 0.0266(16) Uani d . 1 . .
    C C6 0.2427(4) 0.3359(14) 0.2494(8) 0.0374(19) Uani d . 1 . .
    H H6A 0.2731 0.2239 0.2203 0.045 Uiso calc R 1 . .
    C C7 0.1801(4) 0.3076(14) 0.1914(8) 0.0361(19) Uani d . 1 . .
    H H7A 0.1683 0.1755 0.1243 0.043 Uiso calc R 1 . .
    C C8 0.3458(4) 0.7249(14) 0.5127(8) 0.039(2) Uani d . 1 . .
    H H8A 0.3222 0.7152 0.6079 0.047 Uiso calc R 1 . .
    H H8B 0.3387 0.8866 0.4646 0.047 Uiso calc R 1 . .
    C C9 0.4136(4) 0.6893(15) 0.5575(9) 0.0408(19) Uani d . 1 . .
    H H9A 0.4299 0.8313 0.6186 0.049 Uiso calc R 1 . .
    H H9B 0.4360 0.6791 0.4603 0.049 Uiso calc R 1 . .
loop_
    _atom_site_aniso_label
    _atom_site_aniso_U_11
    _atom_site_aniso_U_22
    _atom_site_aniso_U_33
    _atom_site_aniso_U_12
    _atom_site_aniso_U_13
    _atom_site_aniso_U_23
    Br 0.0742(7) 0.0413(5) 0.0505(6) 0.0066(5) -0.0173(4) 0.0053(5)
    O1 0.051(4) 0.066(4) 0.062(4) 0.002(3) -0.011(3) -0.013(3)
    C1 0.076(7) 0.069(7) 0.056(6) -0.010(6) -0.021(5) -0.011(5)
    O2 0.061(4) 0.051(4) 0.019(3) 0.002(3) -0.006(2) -0.007(2)
    C2 0.053(5) 0.026(4) 0.025(4) 0.006(3) 0.006(3) 0.005(3)
    C3 0.036(4) 0.037(4) 0.018(4) 0.008(4) 0.000(3) -0.007(3)
    C4 0.045(4) 0.022(4) 0.027(4) 0.002(4) 0.001(3) -0.009(3)
    C5 0.046(4) 0.023(4) 0.010(3) 0.002(3) -0.001(3) 0.005(3)
    C6 0.058(5) 0.033(5) 0.020(4) 0.004(4) -0.003(3) 0.000(3)
    C7 0.064(5) 0.026(4) 0.016(4) -0.001(4) -0.011(3) -0.003(3)
    C8 0.068(6) 0.029(4) 0.018(4) -0.011(4) -0.008(3) 0.005(3)
    C9 0.048(5) 0.040(5) 0.034(4) -0.016(4) 0.000(4) 0.004(4)
_geom_special_details
;
All e.s.d.'s (except the e.s.d. in the dihedral angle between two l.s. planes)
are estimated using the full covariance matrix. The cell e.s.d.'s are taken
into account individually in the estimation of e.s.d.'s in distances, angles
and torsion angles; correlations between e.s.d.'s in cell parameters are only
used when they are defined by crystal symmetry. An approximate (isotropic)
treatment of cell e.s.d.'s is used for estimating e.s.d.'s involving l.s.
planes.
;
loop_
    _geom_bond_atom_site_label_1
    _geom_bond_atom_site_label_2
    _geom_bond_site_symmetry_2
    _geom_bond_distance
    _geom_bond_publ_flag
    Br C9 . 1.918(8) yes
    O1 C3 . 1.360(9) yes
    O1 C1 . 1.421(11) yes
    C1 H1A . 0.9600 ?
    C1 H1B . 0.9600 ?
    C1 H1C . 0.9600 ?
    O2 C5 . 1.393(8) yes
    O2 C8 . 1.408(9) yes
    C2 C4 . 1.350(10) ?
    C2 C3 . 1.384(10) ?
    C2 H2A . 0.9300 ?
    C3 C7 . 1.370(10) ?
    C4 C5 . 1.350(9) ?
    C4 H4A . 0.9300 ?
    C5 C6 . 1.386(9) ?
    C6 C7 . 1.380(10) ?
    C6 H6A . 0.9300 ?
    C7 H7A . 0.9300 ?
    C8 C9 . 1.463(10) ?
    C8 H8A . 0.9700 ?
    C8 H8B . 0.9700 ?
    C9 H9A . 0.9700 ?
    C9 H9B . 0.9700 ?
loop_
    _geom_angle_atom_site_label_1
    _geom_angle_atom_site_label_2
    _geom_angle_atom_site_label_3
    _geom_angle_site_symmetry_1
    _geom_angle_site_symmetry_3
    _geom_angle
    _geom_angle_publ_flag
    C3 O1 C1 . . 118.4(7) yes
    O1 C1 H1A . . 109.5 ?
    O1 C1 H1B . . 109.5 ?
    H1A C1 H1B . . 109.5 ?
    O1 C1 H1C . . 109.5 ?
    H1A C1 H1C . . 109.5 ?
    H1B C1 H1C . . 109.5 ?
    C5 O2 C8 . . 118.5(6) yes
    C4 C2 C3 . . 120.6(7) ?
    C4 C2 H2A . . 119.7 ?
    C3 C2 H2A . . 119.7 ?
    O1 C3 C7 . . 124.8(6) yes
    O1 C3 C2 . . 116.4(6) yes
    C7 C3 C2 . . 118.8(7) ?
    C2 C4 C5 . . 121.5(7) ?
    C2 C4 H4A . . 119.3 ?
    C5 C4 H4A . . 119.3 ?
    C4 C5 C6 . . 119.0(7) ?
    C4 C5 O2 . . 126.1(6) yes
    C6 C5 O2 . . 114.9(6) yes
    C7 C6 C5 . . 120.0(7) ?
    C7 C6 H6A . . 120.0 ?
    C5 C6 H6A . . 120.0 ?
    C3 C7 C6 . . 120.0(7) ?
    C3 C7 H7A . . 120.0 ?
    C6 C7 H7A . . 120.0 ?
    O2 C8 C9 . . 109.1(7) yes
    O2 C8 H8A . . 109.9 ?
    C9 C8 H8A . . 109.9 ?
    O2 C8 H8B . . 109.9 ?
    C9 C8 H8B . . 109.9 ?
    H8A C8 H8B . . 108.3 ?
    C8 C9 Br . . 112.4(5) yes
    C8 C9 H9A . . 109.1 ?
    Br C9 H9A . . 109.1 ?
    C8 C9 H9B . . 109.1 ?
    Br C9 H9B . . 109.1 ?
    H9A C9 H9B . . 107.9 ?
loop_
    _geom_torsion_atom_site_label_1
    _geom_torsion_atom_site_label_2
    _geom_torsion_atom_site_label_3
    _geom_torsion_atom_site_label_4
    _geom_torsion_site_symmetry_1
    _geom_torsion_site_symmetry_2
    _geom_torsion_site_symmetry_3
    _geom_torsion_site_symmetry_4
    _geom_torsion
    _geom_torsion_publ_flag
    C1 O1 C3 C7 . . . . 8.3(11) ?
    C1 O1 C3 C2 . . . . -170.1(7) ?
    C4 C2 C3 O1 . . . . 179.0(7) ?
    C4 C2 C3 C7 . . . . 0.5(10) ?
    C3 C2 C4 C5 . . . . 2.0(11) ?
    C2 C4 C5 C6 . . . . -3.1(10) ?
    C2 C4 C5 O2 . . . . 178.9(6) ?
    C8 O2 C5 C4 . . . . 1.6(9) ?
    C8 O2 C5 C6 . . . . -176.4(6) ?
    C4 C5 C6 C7 . . . . 1.7(10) ?
    O2 C5 C6 C7 . . . . 179.9(6) ?
    O1 C3 C7 C6 . . . . 179.8(7) ?
    C2 C3 C7 C6 . . . . -1.8(10) ?
    C5 C6 C7 C3 . . . . 0.7(10) ?
    C5 O2 C8 C9 . . . . 176.1(6) ?
    O2 C8 C9 Br . . . . -68.6(7) ?
data_global
_journal_date_recd_electronic     2009-12-14
_journal_date_accepted     2010-01-15
_journal_name_full     'Acta Crystallographica, Section E'
_journal_year     2010
_journal_volume     66
_journal_issue      2
_journal_page_first     o439
_journal_page_last     o439
_journal_paper_category     QO
_journal_coeditor_code     JH2122
_publ_contact_author_name     'Wen-ge Yang'
_publ_contact_author_address
;
'Yang, Wen-ge'
School of  Pharmaceutical Sciences
Nanjing University of Technolgy
Xinmofan Road No.5 Nanjing
Nanjing 210009
People's Republic of China
;
_publ_contact_author_email     'chemywg@126.com'
_publ_contact_author_fax     '86-25-83587108'
_publ_contact_author_phone     '86-25-58133743'
_publ_section_title
;
1-Bromo-2-(4-methoxyphenoxy)ethane
;
loop_
    _publ_author_name
    _publ_author_address
    'Lei Shen'
;
School of Pharmaceutical Sciences
Nanjing University of Technolgy
Xinmofan Road No. 5 Nanjing
Nanjing 210009
People's Republic of China
;
    'Yong-Hong Hu'
;
College of Life Science and Pharmaceutical Engineering
Nanjing University of Technolgy
Xinmofan Road No. 5 Nanjing
Nanjing 210009
People's Republic of China
;
    'Wen-Ge Yang'
;
School of Pharmaceutical Sciences
Nanjing University of Technolgy
Xinmofan Road No. 5 Nanjing
Nanjing 210009
People's Republic of China
;
    'Xiao-lei Zhao'
;
School of Pharmaceutical Sciences
Nanjing University of Technolgy
Xinmofan Road No. 5 Nanjing
Nanjing 210009
People's Republic of China
;
    'Jin-Feng Yao'
;
School of Pharmaceutical Sciences
Nanjing University of Technolgy
Xinmofan Road No. 5 Nanjing
Nanjing 210009
People's Republic of China
;
