# Supplementary material for: 1-Bromo-2-(4-methoxy­phen­oxy)ethane
Source: Acta Crystallogr Sect E Struct Rep Online. 2010 Jan 23;66(Pt 2):o439. doi: 10.1107/S1600536810001893 (PMC2979674; doi:10.1107/S1600536810001893)
Supplement: Supplementary file 2 [file e-66-0o439-Isup2.hkl]

# 
# h,k,l, Fc-squared, Fo-squared, sigma(Fo-squared) and status flag 
# 
data_I
_shelx_title ' X in P2(1)/c' 
_shelx_refln_list_code          4 
_shelx_F_calc_maximum      229.85 
_exptl_crystal_F_000       464.00 
_reflns_d_resolution_high  0.8329 
 
loop_ 
 _symmetry_equiv_pos_as_xyz 
 'x, y, z' 
 '-x, y+1/2, -z+1/2' 
 '-x, -y, -z' 
 'x, -y-1/2, z-1/2' 
 
_cell_length_a    21.1120 
_cell_length_b     5.4180 
_cell_length_c     8.3230 
_cell_angle_alpha  90.000 
_cell_angle_beta   94.540 
_cell_angle_gamma  90.000 
 
_shelx_F_squared_multiplier     1.000 
 
loop_ 
 _refln_index_h 
 _refln_index_k 
 _refln_index_l 
 _refln_F_squared_calc 
 _refln_F_squared_meas 
 _refln_F_squared_sigma 
 _refln_observed_status 
   2   0   0      320.56      450.52     20.60 o 
   3   0   0      884.31     1067.91     31.58 o 
   4   0   0     1904.68     2085.93     43.87 o 
   5   0   0     4723.40     4434.36     63.91 o 
   6   0   0    10259.16    10169.82     89.04 o 
   7   0   0     6749.72     6786.22     81.04 o 
   8   0   0    13049.54    12857.77     99.09 o 
   9   0   0     3406.05     3572.16     69.48 o 
  10   0   0     4154.40     4222.56     69.25 o 
  11   0   0     1411.20     1371.35     53.32 o 
  12   0   0     4158.12     4532.92     72.45 o 
  13   0   0     1893.40     1856.35     56.11 o 
  14   0   0     2859.77     3241.81     61.43 o 
  15   0   0      397.06      514.03     39.11 o 
  16   0   0      919.34      835.64     47.30 o 
  17   0   0      197.02      217.46     34.74 o 
  18   0   0       16.73       31.50     31.50 o 
  19   0   0      143.89      164.38     35.42 o 
  20   0   0      395.49      354.74     43.03 o 
  21   0   0      182.39      171.12     41.01 o 
  22   0   0      138.11      221.99     41.52 o 
  23   0   0      106.94      173.50     38.74 o 
  24   0   0        4.00       20.90     38.04 o 
  25   0   0        8.04        6.92     37.79 o 
   1   1   0       25.04       25.76      9.34 o 
   2   1   0       35.72       34.08     11.52 o 
   3   1   0     3888.38     3735.80     42.14 o 
   4   1   0     1769.92     1745.79     38.76 o 
   5   1   0     8814.74     8505.49     54.36 o 
   6   1   0      213.01      294.20     20.19 o 
   7   1   0       60.96       78.40     18.60 o 
   8   1   0     1158.98     1188.51     32.52 o 
   9   1   0      868.13      745.43     29.18 o 
  10   1   0       99.20       80.48     18.64 o 
  11   1   0     1337.49     1136.99     32.23 o 
  12   1   0      949.92      879.50     33.21 o 
  13   1   0      210.20      247.32     26.71 o 
  14   1   0       44.08       86.45     23.32 o 
  15   1   0      265.74      314.37     31.04 o 
  16   1   0      470.52      448.26     37.93 o 
  17   1   0      708.84      596.43     43.47 o 
  18   1   0       63.95      100.73     35.48 o 
  19   1   0      171.87      232.35     40.40 o 
  20   1   0      229.45      348.30     43.70 o 
  21   1   0        0.06       33.31     41.41 o 
  22   1   0       17.40       20.15     44.71 o 
  23   1   0        5.31       37.60     47.65 o 
  24   1   0       29.66       92.51     50.86 o 
   0   2   0       28.74       62.91     14.08 o 
   1   2   0      330.10      292.04     18.72 o 
   2   2   0      362.58      361.92     20.74 o 
   3   2   0       46.01       93.16     16.47 o 
   4   2   0       57.12       55.78     18.37 o 
   5   2   0     1542.29     1476.24     35.52 o 
   6   2   0      686.51      635.85     29.97 o 
   7   2   0      780.66      980.35     30.90 o 
   8   2   0      180.61      195.50     23.41 o 
   9   2   0      227.54      253.38     23.74 o 
  10   2   0       89.73      111.48     22.57 o 
  11   2   0        6.84       24.57     21.29 o 
  12   2   0       88.33       61.76     25.49 o 
  13   2   0        5.53       19.37     24.38 o 
  14   2   0      104.99       82.52     27.03 o 
  15   2   0       40.46       12.48     28.56 o 
  16   2   0      467.27      415.57     40.15 o 
  17   2   0      347.46      293.60     41.47 o 
  18   2   0       20.30       86.09     38.13 o 
  19   2   0        3.24        2.31     44.20 o 
  20   2   0       94.85      170.66     51.05 o 
  21   2   0        3.97        1.35     57.16 o 
  22   2   0        9.58       17.50     59.81 o 
  23   2   0        9.46       32.69     66.54 o 
  24   2   0        8.70      151.13     69.85 o 
   1   3   0      847.81      859.53     27.32 o 
   2   3   0     2620.09     2438.46     35.31 o 
   3   3   0     6280.69     5549.55     46.19 o 
   4   3   0     5001.21     4497.35     46.50 o 
   5   3   0     2202.76     2254.93     41.39 o 
   6   3   0      769.04      896.75     31.35 o 
   7   3   0       42.32       95.69     23.62 o 
   8   3   0       66.32      138.43     24.40 o 
   9   3   0     1277.48     1429.39     38.61 o 
  10   3   0     2040.39     1880.33     43.59 o 
  11   3   0     1692.66     1516.38     45.24 o 
  12   3   0      855.70      795.38     40.86 o 
  13   3   0      735.22      699.05     40.15 o 
  14   3   0       32.19       18.39     34.03 o 
  15   3   0      347.83      463.33     42.35 o 
  16   3   0      191.30      254.59     41.33 o 
  17   3   0      400.53      434.01     47.61 o 
  18   3   0      100.83       93.40     48.97 o 
  19   3   0      173.36      196.82     57.45 o 
  20   3   0       76.13      126.12     61.64 o 
  21   3   0       14.58       18.40     67.81 o 
  22   3   0        2.24       70.42     74.85 o 
   0   4   0      728.17      728.51     28.04 o 
   1   4   0     2207.96     1938.14     36.18 o 
   2   4   0      890.97      907.02     30.52 o 
   3   4   0      514.12      482.96     28.96 o 
   4   4   0       20.04       26.80     23.53 o 
   5   4   0     1202.37     1144.80     37.23 o 
   6   4   0     1393.84     1391.84     40.65 o 
   7   4   0     1903.97     1670.01     45.18 o 
   8   4   0      912.21      893.69     39.38 o 
   9   4   0      527.59      534.52     35.98 o 
  10   4   0       14.86       45.24     31.05 o 
  11   4   0        7.06        9.06     31.93 o 
  12   4   0      202.62      210.57     37.90 o 
  13   4   0      243.17      221.87     40.17 o 
  14   4   0      445.39      413.47     44.45 o 
  15   4   0      743.15      697.26     49.87 o 
  16   4   0       94.27      186.26     46.37 o 
  17   4   0       11.51       22.72     50.70 o 
  18   4   0        1.93       22.14     54.09 o 
  19   4   0       60.10       31.76     56.62 o 
   1   5   0       48.69       75.27     30.07 o 
   2   5   0      346.98      351.97     33.30 o 
   3   5   0      113.39      101.40     31.57 o 
   4   5   0        6.86        9.26     31.52 o 
   5   5   0        5.44        3.93     31.96 o 
   6   5   0        0.00       27.11     33.32 o 
   7   5   0       17.21       19.90     33.96 o 
   8   5   0        9.25       38.73     34.93 o 
   9   5   0        1.06       17.20     35.51 o 
  10   5   0       16.65        8.07     38.82 o 
  11   5   0       27.34       85.30     38.49 o 
  12   5   0       48.86       35.80     39.84 o 
  13   5   0      164.76      127.10     43.76 o 
  14   5   0       18.47       11.65     43.89 o 
  15   5   0       17.47        7.22     45.08 o 
  16   5   0        6.28       28.68     45.67 o 
   0   6   0       32.41        1.86     47.54 o 
   1   6   0      371.43      320.20     48.60 o 
   2   6   0      405.06      261.78     49.04 o 
   3   6   0       33.51       96.79     43.80 o 
   4   6   0       13.21       64.88     43.25 o 
   5   6   0       10.97       22.50     43.39 o 
   6   6   0      115.67      170.00     43.65 o 
   7   6   0      111.59      119.21     43.64 o 
   8   6   0      254.04      220.81     44.13 o 
   9   6   0      131.38      124.24     42.38 o 
 -25   1   1       35.94       88.64     35.45 o 
 -24   1   1       18.71       78.71     35.41 o 
 -23   1   1        3.20        4.86     34.17 o 
 -22   1   1        0.97       23.08     31.17 o 
 -21   1   1       83.44      157.02     34.47 o 
 -20   1   1      137.37      115.62     33.63 o 
 -19   1   1      531.57      628.78     37.79 o 
 -18   1   1      279.30      369.57     33.64 o 
 -17   1   1        7.04       42.15     27.15 o 
 -16   1   1      572.72      737.59     34.74 o 
 -15   1   1        0.37        0.00     24.47 o 
 -14   1   1      219.50      279.71     27.56 o 
 -13   1   1     1434.19     1537.89     42.86 o 
 -12   1   1     4269.17     3798.47     58.29 o 
 -11   1   1     1144.11     1305.03     39.44 o 
 -10   1   1     1339.00     1528.18     40.50 o 
  -9   1   1      313.18      432.31     27.62 o 
  -8   1   1       20.19       34.23     19.07 o 
  -7   1   1     2190.23     1982.29     41.63 o 
  -6   1   1     1511.52     1391.46     35.70 o 
  -5   1   1     5552.17     5025.39     44.11 o 
  -4   1   1     9461.98     9112.65     45.02 o 
  -3   1   1     7416.89     7029.39     32.01 o 
  -2   1   1    11839.19    11878.36     32.21 o 
  -1   1   1     9519.20     9483.65     30.59 o 
   0   1   1     5804.85     5548.47    620.25 o 
   1   1   1      481.58      458.26     19.57 o 
   2   1   1     9501.09     9574.96     43.60 o 
   3   1   1     5323.02     5768.14     39.50 o 
   4   1   1     8680.42     8562.56     47.65 o 
   5   1   1     1741.08     1666.81     33.70 o 
   6   1   1       99.47       93.46     17.88 o 
   7   1   1      879.50      872.66     32.27 o 
   8   1   1     2673.77     2810.30     43.14 o 
   9   1   1     5660.90     5142.86     51.05 o 
  10   1   1     3752.75     3320.86     45.26 o 
  11   1   1      171.15      137.49     21.35 o 
  12   1   1     1131.19      921.90     33.27 o 
  13   1   1       17.07        6.23     21.94 o 
  14   1   1        5.47        5.64     20.72 o 
  15   1   1      347.63      311.06     27.04 o 
  16   1   1     1467.90     1234.45     39.39 o 
  17   1   1      443.27      463.63     35.45 o 
  18   1   1      508.41      603.74     37.56 o 
  19   1   1       14.99       43.21     32.42 o 
  20   1   1       15.01        8.10     31.49 o 
  21   1   1        1.70       18.81     35.68 o 
  22   1   1       54.54       44.81     39.64 o 
  23   1   1       54.19       71.64     37.94 o 
  24   1   1       41.74       32.38     38.47 o 
 -24   2   1       42.99       60.65     38.52 o 
 -23   2   1       66.44       91.65     38.67 o 
 -22   2   1      147.87      172.11     39.36 o 
 -21   2   1       51.71       31.18     38.07 o 
 -20   2   1        2.02       14.13     33.44 o 
 -19   2   1       93.59       88.45     35.49 o 
 -18   2   1      100.56      103.38     35.30 o 
 -17   2   1      759.04      877.62     43.76 o 
 -16   2   1      386.55      367.79     38.12 o 
 -15   2   1      658.55      771.32     40.29 o 
 -14   2   1      944.73     1053.35     42.74 o 
 -13   2   1      335.34      441.45     33.93 o 
 -12   2   1        1.40       16.97     27.05 o 
 -11   2   1       35.61        0.00     26.74 o 
 -10   2   1     1010.84      928.78     37.27 o 
  -9   2   1     2631.48     2266.86     48.88 o 
  -8   2   1     4565.48     3935.76     57.84 o 
  -7   2   1     5760.71     5037.48     62.97 o 
  -6   2   1      752.41      721.46     39.78 o 
  -5   2   1      120.94      187.14     27.60 o 
  -4   2   1      112.71      181.12     26.53 o 
  -3   2   1     2510.75     2789.37     46.41 o 
  -2   2   1     5443.09     5194.05     53.45 o 
  -1   2   1     4911.67     4696.07     47.53 o 
   0   2   1     6373.29     5915.41    139.92 o 
   1   2   1     9611.37     9065.00     50.90 o 
   2   2   1      706.47      695.95     23.93 o 
   3   2   1      232.20      247.36     19.65 o 
   4   2   1     2220.69     2092.51     37.16 o 
   5   2   1     5413.60     4826.09     46.84 o 
   6   2   1     4522.50     4384.79     47.88 o 
   7   2   1     5325.57     4902.33     50.24 o 
   8   2   1     2611.21     2830.89     42.79 o 
   9   2   1      826.35      973.14     33.89 o 
  10   2   1        1.80        1.14     22.27 o 
  11   2   1      607.05      702.91     33.91 o 
  12   2   1     1548.29     1455.68     43.35 o 
  13   2   1     2053.72     1857.28     48.86 o 
  14   2   1     2005.18     1802.71     47.57 o 
  15   2   1      960.76      849.19     41.11 o 
  16   2   1        4.73       19.95     30.90 o 
  17   2   1       65.67       72.86     34.56 o 
  18   2   1        8.39       22.44     38.07 o 
  19   2   1      644.28      711.49     51.66 o 
  20   2   1      336.79      493.84     53.95 o 
  21   2   1      205.43      338.25     59.03 o 
  22   2   1      118.03      103.77     60.53 o 
  23   2   1       35.02       29.38     63.55 o 
 -22   3   1        7.64       80.81     37.26 o 
 -21   3   1       27.56       38.82     38.82 o 
 -20   3   1        2.62        3.70     38.77 o 
 -19   3   1       59.70      155.89     37.70 o 
 -18   3   1       62.56       93.28     38.03 o 
 -17   3   1      271.35      354.20     39.51 o 
 -16   3   1        9.28       36.40     36.40 o 
 -15   3   1        0.45       22.42     34.53 o 
 -14   3   1       48.01       24.72     35.36 o 
 -13   3   1      109.80      105.33     37.94 o 
 -12   3   1      117.05      213.36     38.47 o 
 -11   3   1      513.68      540.96     45.95 o 
 -10   3   1      240.39      379.93     41.78 o 
  -9   3   1      153.35      275.85     42.48 o 
  -8   3   1        0.42       33.72     36.25 o 
  -7   3   1        0.97       16.22     36.47 o 
  -6   3   1     1391.07     1197.78     54.83 o 
  -5   3   1     1405.17     1312.82     51.82 o 
  -4   3   1       64.28       44.75     28.82 o 
  -3   3   1      824.48      751.93     38.49 o 
  -2   3   1      144.71      149.25     25.26 o 
  -1   3   1        1.51       12.16     20.23 o 
   0   3   1      569.96      697.85     18.43 o 
   1   3   1      272.94      363.00     22.16 o 
   2   3   1     1776.58     1959.70     34.76 o 
   3   3   1     2926.85     2669.06     37.76 o 
   4   3   1      278.48      354.71     23.15 o 
   5   3   1        1.88       16.27     19.09 o 
   6   3   1       10.58       34.85     20.09 o 
   7   3   1      182.41      232.53     24.62 o 
   8   3   1      398.50      528.46     30.13 o 
   9   3   1      463.19      590.83     31.55 o 
  10   3   1      314.23      299.10     32.18 o 
  11   3   1      105.72      141.35     30.90 o 
  12   3   1       21.02       22.23     32.07 o 
  13   3   1       23.94       13.79     34.62 o 
  14   3   1      956.34      929.32     48.06 o 
  15   3   1      120.96      166.96     40.55 o 
  16   3   1       66.44       20.40     41.84 o 
  17   3   1      137.37      146.39     45.60 o 
  18   3   1       13.26        3.89     47.77 o 
  19   3   1        1.64       69.49     50.95 o 
  20   3   1        0.12       23.18     60.01 o 
  21   3   1       18.76      153.75     64.39 o 
  22   3   1        8.93       21.51     71.73 o 
 -19   4   1        0.44       41.11     41.11 o 
 -18   4   1        2.91       20.44     41.31 o 
 -17   4   1        1.07        8.95     41.66 o 
 -16   4   1      368.70      374.23     48.53 o 
 -15   4   1      439.00      297.57     49.91 o 
 -14   4   1       20.40       11.07     47.29 o 
 -13   4   1       91.05       43.81     51.37 o 
 -12   4   1       56.45      130.95     49.76 o 
 -11   4   1       93.22      161.03     51.92 o 
 -10   4   1      275.02      352.45     55.87 o 
  -9   4   1      462.76      406.07     59.43 o 
  -8   4   1      481.68      441.28     57.39 o 
  -7   4   1      385.87      349.25     49.88 o 
  -6   4   1      464.03      597.31     46.45 o 
  -5   4   1      106.65       95.29     38.38 o 
  -4   4   1      989.08      944.07     42.76 o 
  -3   4   1      184.79      209.85     32.22 o 
  -2   4   1      193.46      253.07     29.45 o 
  -1   4   1     1898.12     1838.16     43.73 o 
   0   4   1      840.08      944.02     24.37 o 
   1   4   1      569.91      694.32     31.38 o 
   2   4   1        2.20       14.31     23.92 o 
   3   4   1      172.02      206.99     25.86 o 
   4   4   1      368.09      336.00     28.68 o 
   5   4   1      447.19      486.06     31.11 o 
   6   4   1      275.33      262.08     29.54 o 
   7   4   1      605.80      611.43     34.12 o 
   8   4   1      250.46      265.29     32.46 o 
   9   4   1       76.59      110.63     31.71 o 
  10   4   1        3.49       38.96     32.62 o 
  11   4   1        0.56       12.19     32.85 o 
  12   4   1      447.85      419.20     42.74 o 
  13   4   1      573.82      527.33     46.41 o 
  14   4   1        5.18        7.78     41.15 o 
  15   4   1       26.67       24.41     43.57 o 
  16   4   1       42.09       23.21     50.55 o 
  17   4   1        6.46       27.89     51.58 o 
  18   4   1        2.56       44.26     54.04 o 
  19   4   1        0.57       46.58     58.65 o 
 -16   5   1       11.63       11.45     50.45 o 
 -15   5   1       20.44       49.78     53.86 o 
 -14   5   1       47.56       93.78     60.67 o 
 -13   5   1      180.54      230.63     63.33 o 
 -12   5   1      262.30      343.66     68.29 o 
 -11   5   1      404.41      464.81     69.63 o 
 -10   5   1      283.87      352.90     64.58 o 
  -9   5   1      114.58      225.87     59.09 o 
  -8   5   1        4.23       16.51     53.49 o 
  -7   5   1      314.15      390.26     53.81 o 
  -6   5   1      510.98      626.24     54.15 o 
  -5   5   1      771.83      917.80     54.98 o 
  -4   5   1     1414.91     1524.02     56.43 o 
  -3   5   1      378.67      474.03     44.00 o 
  -2   5   1        6.37       15.65     37.82 o 
  -1   5   1      394.47      366.88     41.99 o 
   0   5   1       21.06        7.43     32.37 o 
   1   5   1     1290.90     1256.88     48.23 o 
   2   5   1      938.34      980.61     43.89 o 
   3   5   1     1134.74     1034.88     45.48 o 
   4   5   1     1296.11     1144.29     35.30 o 
   5   5   1      410.82      372.66     39.87 o 
   6   5   1       10.41       12.46     35.54 o 
   7   5   1      103.82      130.48     35.67 o 
   8   5   1      465.81      483.51     40.54 o 
   9   5   1      402.53      399.97     41.94 o 
  10   5   1      569.77      502.50     45.95 o 
  11   5   1      757.29      688.89     48.13 o 
  12   5   1      196.27      196.91     43.33 o 
  13   5   1       31.68       38.53     44.33 o 
  14   5   1        0.91       14.86     44.01 o 
  15   5   1      125.22       34.65     48.89 o 
  -9   6   1       78.10       37.43     63.16 o 
  -8   6   1      160.83      103.66     60.85 o 
  -7   6   1      173.89      120.69     59.26 o 
  -6   6   1       82.70        8.02     58.43 o 
  -5   6   1       25.89       28.21     55.24 o 
  -4   6   1       23.25       60.90     54.06 o 
  -3   6   1      182.58      320.94     57.95 o 
  -2   6   1      525.34      538.05     62.90 o 
  -1   6   1      512.01      606.28     63.18 o 
   0   6   1      270.16      322.31     42.69 o 
   1   6   1       14.51        2.24     55.45 o 
   2   6   1       19.11       25.12     52.77 o 
   3   6   1        3.99       21.20     51.20 o 
   4   6   1      269.30      275.09     53.45 o 
   5   6   1      207.96      188.53     51.38 o 
   6   6   1       87.35       40.14     50.55 o 
   7   6   1      226.29      147.79     49.79 o 
   8   6   1      155.25      202.60     46.10 o 
   9   6   1        0.63        2.78     43.95 o 
 -25   0   2       29.45       86.55     41.86 o 
 -24   0   2       67.52      137.38     43.93 o 
 -23   0   2       74.51      175.56     40.48 o 
 -22   0   2      117.96      195.91     40.55 o 
 -21   0   2      133.78      124.29     36.17 o 
 -20   0   2        6.56       30.27     30.72 o 
 -19   0   2      155.62      161.05     31.83 o 
 -18   0   2       69.40      125.21     28.70 o 
 -17   0   2     1234.22     1152.09     39.19 o 
 -16   0   2     3231.54     2888.51     48.83 o 
 -15   0   2      702.91      648.67     31.31 o 
 -14   0   2      741.69      768.44     32.73 o 
 -13   0   2      243.39      322.92     24.28 o 
 -12   0   2      311.22      342.42     25.42 o 
 -11   0   2     2411.03     2243.56     42.09 o 
 -10   0   2     2408.45     2497.75     42.20 o 
  -9   0   2     4168.58     4156.56     50.34 o 
  -8   0   2     4419.22     4420.92     49.08 o 
  -7   0   2     3733.62     3958.71     43.35 o 
  -6   0   2     3843.80     4068.35     40.46 o 
  -5   0   2     4009.83     3840.38     36.74 o 
  -4   0   2     4300.23     4241.67     35.17 o 
  -3   0   2    52829.13    68472.96    281.41 o 
  -2   0   2     4376.93     4194.84     32.59 o 
  -1   0   2      370.09      371.06     18.02 o 
   0   0   2     9978.93    10002.90    730.76 o 
   1   0   2       55.61       54.71     10.48 o 
   2   0   2      323.67      347.48     15.24 o 
   3   0   2     5429.85     5500.47     37.01 o 
   4   0   2     5375.73     5347.85     44.69 o 
   5   0   2    13913.30    13777.47     64.40 o 
   6   0   2     6876.52     6272.18     63.30 o 
   7   0   2     7057.19     7163.06     64.60 o 
   8   0   2       22.58       28.59     23.21 o 
   9   0   2     2432.20     2323.44     51.83 o 
  10   0   2       14.19       39.25     24.27 o 
  11   0   2     2531.38     2691.18     52.57 o 
  12   0   2     3856.84     3541.29     58.33 o 
  13   0   2     1879.56     1820.95     46.66 o 
  14   0   2      992.38      882.46     37.62 o 
  15   0   2      281.41      267.31     29.84 o 
  16   0   2        2.18       13.90     27.92 o 
  17   0   2      390.87      391.77     37.50 o 
  18   0   2      165.72      207.06     36.17 o 
  19   0   2      191.67      259.48     38.79 o 
  20   0   2      864.03     1027.36     48.20 o 
  21   0   2      175.19      189.31     42.89 o 
  22   0   2       39.46       65.69     41.89 o 
  23   0   2        5.65       42.59     42.59 o 
  24   0   2        4.16       43.73     43.73 o 
 -24   1   2        3.26       47.57     39.08 o 
 -23   1   2        7.29        0.94     39.11 o 
 -22   1   2       22.52       34.14     37.50 o 
 -21   1   2       11.33       64.71     36.78 o 
 -20   1   2      126.40      118.01     37.03 o 
 -19   1   2      182.80      141.34     35.24 o 
 -18   1   2       38.63       10.58     30.94 o 
 -17   1   2       12.15       36.91     28.20 o 
 -16   1   2       13.75        7.59     25.13 o 
 -15   1   2       55.40       88.95     24.44 o 
 -14   1   2      188.42      227.54     25.74 o 
 -13   1   2      142.35      178.61     22.17 o 
 -12   1   2      735.45      670.78     29.91 o 
 -11   1   2     1544.01     1378.07     33.14 o 
 -10   1   2      164.71      189.51     20.41 o 
  -9   1   2       95.45      141.82     19.50 o 
  -8   1   2     1895.96     1754.82     36.99 o 
  -7   1   2      387.44      480.27     24.68 o 
  -6   1   2      489.89      471.75     26.33 o 
  -5   1   2     3765.75     3873.48     46.92 o 
  -4   1   2     2364.19     2156.93     43.08 o 
  -3   1   2        6.45       30.90     17.63 o 
  -2   1   2     2000.26     1885.03     41.23 o 
  -1   1   2     5014.84     5522.42     47.35 o 
   0   1   2    11946.34    12061.62    551.98 o 
   1   1   2     4568.38     5149.94     39.66 o 
   2   1   2     4499.06     4656.24     36.15 o 
   3   1   2     4148.27     4308.03     34.95 o 
   4   1   2     2647.52     3059.43     31.00 o 
   5   1   2        3.88        0.00     12.17 o 
   6   1   2      270.87      248.17     17.32 o 
   7   1   2      833.12      835.82     25.01 o 
   8   1   2     2002.64     2081.30     33.15 o 
   9   1   2     1511.04     1647.17     31.28 o 
  10   1   2     2950.04     2641.93     37.44 o 
  11   1   2      806.12      846.63     27.23 o 
  12   1   2      248.39      224.30     21.69 o 
  13   1   2      166.70      159.49     22.07 o 
  14   1   2      638.25      542.33     27.51 o 
  15   1   2      619.62      566.25     28.13 o 
  16   1   2      661.49      533.19     28.32 o 
  17   1   2      572.90      432.42     27.83 o 
  18   1   2       54.78       22.33     25.80 o 
  19   1   2        5.22       26.29     26.29 o 
  20   1   2        1.00        3.84     27.95 o 
  21   1   2       66.34       43.85     31.74 o 
  22   1   2       60.55       78.08     33.49 o 
  23   1   2      120.55      101.51     37.79 o 
  24   1   2       42.59       33.84     37.22 o 
 -23   2   2       59.18       52.30     43.30 o 
 -22   2   2        2.12       12.87     41.43 o 
 -21   2   2       16.65       65.65     42.20 o 
 -20   2   2        2.86       73.32     37.86 o 
 -19   2   2       49.07       79.54     36.90 o 
 -18   2   2       13.85       35.77     35.77 o 
 -17   2   2       29.37        5.45     34.54 o 
 -16   2   2        5.06        1.78     32.49 o 
 -15   2   2       74.88      149.24     34.77 o 
 -14   2   2       39.88       38.55     30.45 o 
 -13   2   2      191.14      250.87     31.05 o 
 -12   2   2        4.43       20.64     26.89 o 
 -11   2   2       18.21       12.13     25.63 o 
 -10   2   2      239.36      315.26     29.65 o 
  -9   2   2      321.34      379.79     28.27 o 
  -8   2   2        2.10        2.17     20.49 o 
  -7   2   2      324.65      252.43     25.00 o 
  -6   2   2      318.47      278.95     21.91 o 
  -5   2   2      111.64       85.06     15.99 o 
  -4   2   2      120.74       79.32     15.02 o 
  -3   2   2      372.02      272.80     17.28 o 
  -2   2   2       77.97       58.69     14.71 o 
  -1   2   2       16.75       51.08     14.52 o 
   0   2   2     2153.89     3016.59    464.73 o 
   1   2   2      426.00      385.31     23.40 o 
   2   2   2     2233.93     2159.90     35.66 o 
   3   2   2      842.91      786.31     25.91 o 
   4   2   2     2517.32     2967.90     35.99 o 
   5   2   2      215.89      230.53     20.06 o 
   6   2   2      893.09     1105.02     27.70 o 
   7   2   2        7.36       45.17     17.77 o 
   8   2   2      371.82      358.41     26.50 o 
   9   2   2        3.88       28.02     21.18 o 
  10   2   2       92.76      143.87     26.82 o 
  11   2   2      103.02      143.32     26.00 o 
  12   2   2        9.68       26.04     26.55 o 
  13   2   2     1087.86     1202.32     43.18 o 
  14   2   2     1386.11     1367.63     48.32 o 
  15   2   2      353.42      419.70     37.22 o 
  16   2   2        8.24       29.33     36.39 o 
  17   2   2       10.26       49.84     36.48 o 
  18   2   2       11.64       39.87     39.87 o 
  19   2   2       20.78       30.37     43.18 o 
  20   2   2       24.89       46.48     46.48 o 
  21   2   2       18.44       41.58     51.92 o 
  22   2   2       20.42       22.71     54.38 o 
  23   2   2        2.86       68.33     59.18 o 
 -22   3   2       19.61       45.98     45.98 o 
 -21   3   2       23.87       86.85     46.49 o 
 -20   3   2      159.44      297.24     47.76 o 
 -19   3   2      168.69      177.60     48.16 o 
 -18   3   2      172.87      249.18     46.08 o 
 -17   3   2       32.96        0.00     40.99 o 
 -16   3   2       53.79       77.23     42.19 o 
 -15   3   2       70.71       50.42     41.58 o 
 -14   3   2      444.06      401.03     48.12 o 
 -13   3   2     1010.96     1112.64     52.44 o 
 -12   3   2     1113.43     1159.16     51.57 o 
 -11   3   2      665.21      612.77     44.42 o 
 -10   3   2      189.35      133.16     32.67 o 
  -9   3   2       19.08        9.01     28.12 o 
  -8   3   2      430.84      341.01     31.52 o 
  -7   3   2     1660.07     1398.26     42.80 o 
  -6   3   2     3159.27     2797.68     46.14 o 
  -5   3   2     2340.69     2022.84     41.98 o 
  -4   3   2     1876.92     1710.98     40.53 o 
  -3   3   2     2294.52     2086.05     41.12 o 
  -2   3   2       16.21       46.82     23.47 o 
  -1   3   2     1475.57     1688.91     38.94 o 
   0   3   2     3187.78     3747.30    224.85 o 
   1   3   2     4574.33     4435.00     50.29 o 
   2   3   2     2018.45     2234.27     37.43 o 
   3   3   2     2390.57     2390.16     37.84 o 
   4   3   2      390.53      406.65     24.40 o 
   5   3   2      744.21      868.71     29.86 o 
   6   3   2      199.93      262.97     23.68 o 
   7   3   2     1537.11     1654.84     37.92 o 
   8   3   2     2332.87     2460.87     45.16 o 
   9   3   2     2799.22     2724.75     48.36 o 
  10   3   2     1729.14     1794.61     44.68 o 
  11   3   2      602.79      704.57     39.50 o 
  12   3   2      113.91      117.00     35.86 o 
  13   3   2        0.73       30.00     34.64 o 
  14   3   2      231.72      310.47     41.27 o 
  15   3   2      212.88      190.28     46.66 o 
  16   3   2      521.00      558.72     55.21 o 
  17   3   2      791.56      913.68     61.07 o 
  18   3   2      135.92       81.81     56.83 o 
  19   3   2       61.05      124.28     57.10 o 
  20   3   2        8.07       63.32     63.32 o 
  21   3   2       35.31       95.28     62.42 o 
 -19   4   2       13.43       67.96     45.68 o 
 -18   4   2      135.89      115.84     48.17 o 
 -17   4   2      101.46       98.32     49.56 o 
 -16   4   2       93.13       93.90     49.52 o 
 -15   4   2      165.74      174.75     50.86 o 
 -14   4   2       60.65       38.14     45.62 o 
 -13   4   2       83.10       81.64     43.57 o 
 -12   4   2       36.18       28.65     41.77 o 
 -11   4   2      196.15      144.48     44.66 o 
 -10   4   2      867.85      797.68     54.69 o 
  -9   4   2     1021.33     1053.78     53.22 o 
  -8   4   2      706.47      745.08     47.83 o 
  -7   4   2      370.74      438.53     43.10 o 
  -6   4   2        0.98       42.44     35.06 o 
  -5   4   2       61.95       63.33     35.56 o 
  -4   4   2      656.58      757.97     43.92 o 
  -3   4   2      326.13      387.91     36.45 o 
  -2   4   2     2354.80     2523.19     52.45 o 
  -1   4   2     2030.39     1897.68     51.39 o 
   0   4   2      997.66      984.68     76.61 o 
   1   4   2      251.95      306.98     31.45 o 
   2   4   2      393.32      385.48     31.98 o 
   3   4   2      493.26      586.01     32.34 o 
   4   4   2     1324.76     1403.74     41.20 o 
   5   4   2     1901.09     1953.91     45.64 o 
   6   4   2     1416.45     1410.13     42.38 o 
   7   4   2      260.07      287.31     32.34 o 
   8   4   2      191.06      286.89     32.76 o 
   9   4   2        2.09       14.46     31.19 o 
  10   4   2      261.15      236.00     36.51 o 
  11   4   2      611.25      694.27     42.49 o 
  12   4   2     1245.46     1283.39     54.24 o 
  13   4   2      341.20      366.40     47.71 o 
  14   4   2      125.41      120.21     46.32 o 
  15   4   2      148.84      131.61     50.80 o 
  16   4   2       11.44       18.08     52.18 o 
  17   4   2      143.37       94.47     55.84 o 
  18   4   2      127.43      105.29     61.80 o 
 -15   5   2       40.76      129.61     49.72 o 
 -14   5   2       32.65       72.03     51.45 o 
 -13   5   2       29.50       28.13     53.26 o 
 -12   5   2        2.34        2.91     53.28 o 
 -11   5   2        2.02       12.97     56.56 o 
 -10   5   2       13.09       27.57     54.85 o 
  -9   5   2        4.78       46.86     52.37 o 
  -8   5   2        5.37       75.76     49.18 o 
  -7   5   2        3.78       48.50     48.50 o 
  -6   5   2       52.05      160.19     46.06 o 
  -5   5   2      444.31      538.58     54.69 o 
  -4   5   2      137.13       84.33     49.03 o 
  -3   5   2      253.90      332.83     47.97 o 
  -2   5   2        3.58       47.57     47.57 o 
  -1   5   2        8.37       30.59     44.23 o 
   0   5   2        4.63       14.04     30.13 o 
   1   5   2        4.74       41.39     41.39 o 
   2   5   2       16.55       55.55     40.30 o 
   3   5   2       14.30        2.51     39.41 o 
   4   5   2        0.12       36.95     38.07 o 
   5   5   2        2.75        1.64     38.12 o 
   6   5   2        3.74       38.24     37.13 o 
   7   5   2      123.35      206.88     38.99 o 
   8   5   2       11.78       38.37     37.44 o 
   9   5   2       12.93       32.46     40.60 o 
  10   5   2        3.91       22.00     40.80 o 
  11   5   2        3.72        9.13     41.99 o 
  12   5   2        1.92        1.91     42.91 o 
  13   5   2       13.49       31.85     45.24 o 
  14   5   2       29.44      104.56     47.06 o 
  -8   6   2      186.78      308.89     64.47 o 
  -7   6   2       49.40       44.79     62.61 o 
  -6   6   2       45.25      141.33     63.13 o 
  -5   6   2        7.76      116.62     64.52 o 
  -4   6   2       99.93       38.69     69.85 o 
  -3   6   2       88.95       21.08     73.10 o 
  -2   6   2      337.04      426.70     74.01 o 
  -1   6   2      517.77      607.40     75.23 o 
   0   6   2       22.62       47.94     48.40 o 
   1   6   2       19.59      130.82     65.85 o 
   2   6   2       44.23       32.99     64.40 o 
   3   6   2       46.55       31.74     62.69 o 
   4   6   2      156.36      141.53     62.28 o 
   5   6   2      287.22      204.05     59.00 o 
   6   6   2      269.71      276.67     56.87 o 
   7   6   2      154.67      141.83     53.96 o 
 -24   1   3        6.14       19.97     42.02 o 
 -23   1   3       14.25        7.25     40.91 o 
 -22   1   3       56.63       90.85     38.22 o 
 -21   1   3       86.79       98.41     38.18 o 
 -20   1   3        2.08       26.14     32.88 o 
 -19   1   3      457.89      557.54     38.25 o 
 -18   1   3      114.69      158.71     30.21 o 
 -17   1   3      284.16      265.19     29.30 o 
 -16   1   3      113.29       73.83     23.66 o 
 -15   1   3      581.05      469.77     26.64 o 
 -14   1   3      282.04      253.12     24.38 o 
 -13   1   3      580.96      555.17     26.70 o 
 -12   1   3      839.13      708.07     30.40 o 
 -11   1   3      212.43      197.10     23.19 o 
 -10   1   3        7.32       22.09     18.41 o 
  -9   1   3      142.24      217.13     21.47 o 
  -8   1   3     1279.83     1303.94     32.10 o 
  -7   1   3     7159.38     6380.10     49.87 o 
  -6   1   3     2106.19     2516.19     34.90 o 
  -5   1   3     2297.13     2538.51     34.20 o 
  -4   1   3       15.38       29.88     15.51 o 
  -3   1   3       86.95       88.85     16.96 o 
  -2   1   3      911.36      867.00     28.20 o 
  -1   1   3     4152.07     4066.87     39.79 o 
   0   1   3     4866.92     4499.49    424.97 o 
   1   1   3     8203.68     7864.99     47.19 o 
   2   1   3     4105.39     4328.66     38.24 o 
   3   1   3      378.54      440.26     17.56 o 
   4   1   3      110.02      139.61     14.26 o 
   5   1   3      625.69      620.76     21.73 o 
   6   1   3     1245.96     1401.03     26.01 o 
   7   1   3     2835.25     2666.39     34.91 o 
   8   1   3     1050.04     1074.47     26.17 o 
   9   1   3     3828.62     3346.22     40.41 o 
  10   1   3     1914.07     1767.41     33.05 o 
  11   1   3       37.32       24.34     19.28 o 
  12   1   3       39.11       42.81     20.43 o 
  13   1   3     1334.63     1233.67     34.66 o 
  14   1   3      406.60      368.79     26.93 o 
  15   1   3      815.19      642.45     31.72 o 
  16   1   3      337.64      240.17     27.90 o 
  17   1   3      280.88      204.96     30.02 o 
  18   1   3      375.93      291.90     30.82 o 
  19   1   3       36.53       13.27     27.98 o 
  20   1   3       70.89       20.50     28.90 o 
  21   1   3      120.01      164.83     32.82 o 
  22   1   3      127.70       94.25     34.91 o 
  23   1   3      122.84       67.32     36.23 o 
 -23   2   3       13.54      115.38     45.00 o 
 -22   2   3       15.68       19.69     44.43 o 
 -21   2   3        3.51       14.03     42.17 o 
 -20   2   3       35.32       98.20     40.53 o 
 -19   2   3       38.31       89.42     40.71 o 
 -18   2   3      113.06      140.50     39.93 o 
 -17   2   3      237.04      356.45     38.82 o 
 -16   2   3      365.09      356.91     40.02 o 
 -15   2   3      232.82      287.22     33.48 o 
 -14   2   3      107.82      149.74     28.37 o 
 -13   2   3       17.87       49.63     23.88 o 
 -12   2   3      843.88      680.05     24.01 o 
 -11   2   3     1124.41      944.16     33.81 o 
 -10   2   3     1954.75     1792.40     38.58 o 
  -9   2   3     1345.93     1208.38     38.49 o 
  -8   2   3      973.85     1003.29     33.23 o 
  -7   2   3      821.92      822.46     33.58 o 
  -6   2   3      117.82      199.81     24.09 o 
  -5   2   3     1772.28     1994.65     43.10 o 
  -4   2   3     2281.08     2191.83     45.93 o 
  -3   2   3     5066.13     4906.32     56.41 o 
  -2   2   3    12048.42    11148.54     67.90 o 
  -1   2   3     1583.90     1489.50     39.27 o 
   0   2   3       17.14       47.30     13.70 o 
   1   2   3      325.67      324.44     25.12 o 
   2   2   3     1589.23     1543.69     33.92 o 
   3   2   3     5758.94     5353.71     46.04 o 
   4   2   3     6289.28     5371.61     49.31 o 
   5   2   3     5558.00     4771.82     47.60 o 
   6   2   3     2489.63     2360.81     38.30 o 
   7   2   3      686.32      834.70     27.99 o 
   8   2   3        1.33       38.34     20.70 o 
   9   2   3     1220.04     1412.94     36.79 o 
  10   2   3     3161.28     2939.35     50.93 o 
  11   2   3     1515.50     1547.35     44.41 o 
  12   2   3     2207.45     2213.84     52.28 o 
  13   2   3     1560.91     1599.07     50.45 o 
  14   2   3      240.72      287.86     38.22 o 
  15   2   3        1.70       35.91     35.91 o 
  16   2   3      504.58      543.88     45.14 o 
  17   2   3      502.85      491.03     48.12 o 
  18   2   3      476.51      552.80     49.19 o 
  19   2   3      384.90      395.21     52.74 o 
  20   2   3      184.08      175.09     53.29 o 
  21   2   3       52.16       70.77     50.65 o 
  22   2   3        0.51       66.70     48.26 o 
 -21   3   3       14.69       49.51     49.51 o 
 -20   3   3       16.40       36.63     47.44 o 
 -19   3   3       22.62       67.44     46.99 o 
 -18   3   3        8.20       32.89     45.72 o 
 -17   3   3       27.96       23.51     42.86 o 
 -16   3   3       15.01       68.15     40.41 o 
 -15   3   3        2.82       11.82     38.50 o 
 -14   3   3      380.16      513.50     45.03 o 
 -13   3   3      161.51      198.08     37.86 o 
 -12   3   3        6.36       18.64     34.30 o 
 -11   3   3       10.12       12.25     30.63 o 
 -10   3   3        7.41       58.70     27.44 o 
  -9   3   3       50.46       61.17     25.49 o 
  -8   3   3      230.12      141.00     26.00 o 
  -7   3   3      192.27      115.05     22.82 o 
  -6   3   3      273.73      225.43     21.89 o 
  -5   3   3       47.57        6.94     18.85 o 
  -4   3   3      435.12      344.63     23.03 o 
  -3   3   3        8.07       12.99     19.13 o 
  -2   3   3     1173.32     1039.36     28.46 o 
  -1   3   3      152.29      147.36     24.37 o 
   0   3   3      491.07      455.18     50.86 o 
   1   3   3       22.87       34.02     22.49 o 
   2   3   3       81.03       83.41     23.87 o 
   3   3   3      548.01      588.25     28.28 o 
   4   3   3        6.54       28.67     21.21 o 
   5   3   3       66.63       47.65     22.51 o 
   6   3   3      280.25      257.18     25.46 o 
   7   3   3      318.93      376.88     28.92 o 
   8   3   3      347.74      403.41     31.50 o 
   9   3   3       71.96      101.47     29.20 o 
  10   3   3       61.55       52.01     31.57 o 
  11   3   3      382.37      456.37     39.52 o 
  12   3   3       22.17       36.46     36.46 o 
  13   3   3      423.55      477.59     47.11 o 
  14   3   3      490.90      632.31     49.91 o 
  15   3   3      322.20      480.80     52.51 o 
  16   3   3        5.18       37.31     50.94 o 
  17   3   3       21.83       97.58     53.80 o 
  18   3   3        7.22       73.34     55.52 o 
  19   3   3        7.85       71.64     61.36 o 
  20   3   3       18.25       81.99     65.21 o 
 -19   4   3       23.72       31.97     50.11 o 
 -18   4   3      105.37       76.39     49.48 o 
 -17   4   3        2.94       51.85     51.85 o 
 -16   4   3       46.88       23.50     50.52 o 
 -15   4   3      102.89       45.64     49.57 o 
 -14   4   3       33.81        2.44     47.70 o 
 -13   4   3       72.40       75.49     46.36 o 
 -12   4   3      106.13      113.33     45.81 o 
 -11   4   3      142.46      143.73     39.70 o 
 -10   4   3      154.04      118.88     40.09 o 
  -9   4   3      246.23      163.37     37.79 o 
  -8   4   3      139.54       51.15     34.17 o 
  -7   4   3      155.72      115.22     33.58 o 
  -6   4   3        0.34        1.84     31.63 o 
  -5   4   3       43.14       68.76     31.66 o 
  -4   4   3     1957.28     1727.30     48.60 o 
  -3   4   3      743.64      575.51     40.18 o 
  -2   4   3       10.23       20.25     33.73 o 
  -1   4   3      132.94      145.84     35.49 o 
   0   4   3       33.66       79.25     24.34 o 
   1   4   3       18.59       61.66     32.80 o 
   2   4   3       37.91       66.61     31.55 o 
   3   4   3        6.00       31.67     31.01 o 
   4   4   3      677.92      688.25     38.70 o 
   5   4   3      608.27      653.13     38.24 o 
   6   4   3      355.66      407.30     35.38 o 
   7   4   3      122.73       79.08     33.69 o 
   8   4   3        6.26       14.49     33.74 o 
   9   4   3       32.31       35.19     35.65 o 
  10   4   3      105.54       61.15     38.80 o 
  11   4   3       32.50       30.60     39.89 o 
  12   4   3      110.87      107.53     44.14 o 
  13   4   3       93.23      107.21     48.01 o 
  14   4   3      255.33      281.51     53.77 o 
  15   4   3      125.19      180.40     54.72 o 
  16   4   3       24.88       19.56     57.43 o 
  17   4   3        6.37       19.72     61.61 o 
 -14   5   3      111.32       56.23     51.25 o 
 -13   5   3      187.98       98.75     53.05 o 
 -12   5   3      174.82      172.23     52.30 o 
 -11   5   3       70.50       53.44     50.37 o 
 -10   5   3        0.02       50.17     50.77 o 
  -9   5   3      107.43       76.06     51.57 o 
  -8   5   3      248.92      171.04     56.45 o 
  -7   5   3      375.10      340.97     56.18 o 
  -6   5   3      574.02      527.62     58.84 o 
  -5   5   3      431.14      383.05     56.67 o 
  -4   5   3      561.43      641.85     61.25 o 
  -3   5   3       66.83      136.66     55.90 o 
  -2   5   3      209.20      253.61     57.04 o 
  -1   5   3      508.80      491.46     62.32 o 
   0   5   3     1155.65     1400.63     47.77 o 
   1   5   3     1183.33     1374.09     66.07 o 
   2   5   3      893.41     1158.27     62.15 o 
   3   5   3      470.95      465.92     56.48 o 
   4   5   3        0.45       47.63     47.63 o 
   5   5   3      163.68      227.84     46.05 o 
   6   5   3      176.12      184.76     47.83 o 
   7   5   3      685.28      598.13     55.97 o 
   8   5   3     1357.40     1263.52     59.32 o 
   9   5   3      483.21      435.14     50.32 o 
  10   5   3      169.10       92.53     48.41 o 
  11   5   3      108.44      162.84     49.06 o 
  12   5   3       39.59        5.30     50.17 o 
  13   5   3      298.59      318.71     54.57 o 
  -6   6   3       28.41      151.89     74.60 o 
  -5   6   3      176.19       83.87     80.50 o 
  -4   6   3      182.53       80.73     87.88 o 
  -3   6   3      133.54      221.96     84.84 o 
  -2   6   3        7.00       78.93     87.39 o 
  -1   6   3      120.28      148.51     89.73 o 
   0   6   3      103.74      102.04     59.12 o 
   1   6   3      137.43      111.32     82.50 o 
   2   6   3       82.71      215.18     77.76 o 
   3   6   3       37.68       25.84     76.61 o 
   4   6   3      252.62      326.33     71.59 o 
   5   6   3      235.12      310.81     69.23 o 
 -23   0   4        7.36       59.56     38.08 o 
 -22   0   4        9.39        2.27     35.77 o 
 -21   0   4       56.56        3.22     34.78 o 
 -20   0   4      219.45      255.61     33.77 o 
 -19   0   4     1245.57     1156.40     47.39 o 
 -18   0   4        5.91        0.86     27.87 o 
 -17   0   4       95.26       97.06     29.36 o 
 -16   0   4       59.23       56.48     27.64 o 
 -15   0   4        1.67       25.73     25.73 o 
 -14   0   4       33.06       23.10     23.64 o 
 -13   0   4      458.83      458.18     27.38 o 
 -12   0   4      848.65     1000.25     28.96 o 
 -11   0   4     1685.28     1813.68     34.95 o 
 -10   0   4     1854.24     1851.03     33.34 o 
  -9   0   4     2860.75     2665.54     36.51 o 
  -8   0   4     1065.50     1207.54     25.40 o 
  -7   0   4      618.79      674.37     21.64 o 
  -6   0   4      691.20      703.62     21.10 o 
  -5   0   4     2630.70     2511.56     32.00 o 
  -4   0   4     2240.66     2243.38     30.34 o 
  -3   0   4     5399.95     4769.02     36.70 o 
  -2   0   4     1690.29     1917.84     29.25 o 
  -1   0   4     2305.47     2431.33     31.66 o 
   0   0   4      589.00      571.48     32.24 o 
   1   0   4     2459.11     2355.31     36.44 o 
   2   0   4     2191.36     2594.59     35.63 o 
   3   0   4     4877.10     4964.33     46.90 o 
   4   0   4     5792.36     5586.03     51.91 o 
   5   0   4     3045.07     3330.20     42.54 o 
   6   0   4      738.00      831.58     27.28 o 
   7   0   4      265.02      325.98     23.71 o 
   8   0   4      795.04      956.96     31.38 o 
   9   0   4     3737.17     3782.02     53.92 o 
  10   0   4     2109.61     2272.89     46.36 o 
  11   0   4     2233.20     2339.59     50.30 o 
  12   0   4     1317.96     1347.92     44.29 o 
  13   0   4      639.09      657.09     38.59 o 
  14   0   4      135.01      158.03     33.97 o 
  15   0   4       43.59       62.29     33.84 o 
  16   0   4      210.02      312.67     37.73 o 
  17   0   4     2188.42     1874.58     57.84 o 
  18   0   4      730.83      638.32     47.87 o 
  19   0   4      202.37      211.85     41.81 o 
  20   0   4      162.80       81.89     42.17 o 
  21   0   4        2.55        1.17     42.51 o 
  22   0   4        4.12        5.99     45.26 o 
 -23   1   4        0.75       40.45     40.45 o 
 -22   1   4       13.19       37.45     37.45 o 
 -21   1   4       14.65       45.11     33.08 o 
 -20   1   4        8.67       40.37     28.64 o 
 -19   1   4       10.94       23.57     26.49 o 
 -18   1   4       61.96       32.29     25.68 o 
 -17   1   4        3.23       14.86     22.61 o 
 -16   1   4      139.95      115.38     24.87 o 
 -15   1   4      182.80      116.50     24.64 o 
 -14   1   4      471.41      449.22     27.29 o 
 -13   1   4      234.76      192.79     22.36 o 
 -12   1   4      182.42      168.93     20.27 o 
 -11   1   4       24.28       52.29     17.85 o 
 -10   1   4       32.08       46.19     16.29 o 
  -9   1   4      108.89      144.16     17.86 o 
  -8   1   4     1229.16     1289.22     29.32 o 
  -7   1   4     1217.84     1212.51     28.33 o 
  -6   1   4     1061.12     1094.93     26.68 o 
  -5   1   4     1112.11     1314.00     28.75 o 
  -4   1   4     1293.70     1573.68     29.20 o 
  -3   1   4     2582.12     2759.16     35.45 o 
  -2   1   4     1735.32     1921.13     31.46 o 
  -1   1   4      805.85      989.09     25.78 o 
   0   1   4     4466.05     4103.54    148.95 o 
   1   1   4     3736.95     3420.92     16.65 o 
   2   1   4       44.22       44.54     17.63 o 
   3   1   4        2.21       29.59     16.69 o 
   4   1   4      249.86      269.33     22.12 o 
   5   1   4     1018.25     1179.72     28.62 o 
   6   1   4      846.30     1018.04     28.66 o 
   7   1   4     4051.76     3492.45     46.51 o 
   8   1   4     1332.60     1452.45     33.48 o 
   9   1   4      102.23       87.38     22.01 o 
  10   1   4      112.08      166.65     22.74 o 
  11   1   4       15.02       21.96     24.15 o 
  12   1   4     1678.99     1516.25     40.21 o 
  13   1   4      851.81      821.70     34.99 o 
  14   1   4      259.41      285.90     30.17 o 
  15   1   4      330.27      276.16     33.72 o 
  16   1   4       37.88       48.45     29.72 o 
  17   1   4        6.25        8.08     31.24 o 
  18   1   4       23.83        6.86     33.74 o 
  19   1   4       14.44       60.54     34.29 o 
  20   1   4      174.61      143.73     37.23 o 
  21   1   4       95.45       67.59     37.52 o 
  22   1   4       52.35       36.11     35.78 o 
 -22   2   4        0.00       14.17     43.25 o 
 -21   2   4        1.44       70.77     42.26 o 
 -20   2   4        2.77        7.92     38.37 o 
 -19   2   4        2.95       20.79     37.43 o 
 -18   2   4        2.27       11.57     33.89 o 
 -17   2   4       24.88       35.28     30.13 o 
 -16   2   4        7.14       14.44     27.94 o 
 -15   2   4       55.19       42.18     27.39 o 
 -14   2   4      111.19       83.81     28.53 o 
 -13   2   4      118.97      100.53     29.79 o 
 -12   2   4      130.54      109.16     28.67 o 
 -11   2   4       78.11      105.53     29.44 o 
 -10   2   4      137.96      152.51     28.55 o 
  -9   2   4       48.80      103.79     27.21 o 
  -8   2   4        6.05       26.30     26.30 o 
  -7   2   4        0.11       34.63     25.49 o 
  -6   2   4      111.14      110.84     28.25 o 
  -5   2   4        2.62       29.87     25.75 o 
  -4   2   4      121.09      124.35     28.61 o 
  -3   2   4     4569.87     4842.99     56.73 o 
  -2   2   4      906.40      835.37     36.11 o 
  -1   2   4        7.96        8.23     21.67 o 
   0   2   4       76.73      125.53     14.91 o 
   1   2   4     1146.23     1117.89     31.03 o 
   2   2   4        2.62       14.86     18.46 o 
   3   2   4      437.31      539.53     23.92 o 
   4   2   4       14.67       30.19     18.52 o 
   5   2   4      448.94      457.62     24.88 o 
   6   2   4       99.45      107.30     21.66 o 
   7   2   4      265.43      293.21     26.38 o 
   8   2   4        8.23       60.33     24.54 o 
   9   2   4      369.84      429.34     31.55 o 
  10   2   4      556.96      612.38     36.09 o 
  11   2   4     1018.02     1214.90     44.12 o 
  12   2   4      454.17      543.60     39.69 o 
  13   2   4       39.14       63.36     34.57 o 
  14   2   4       87.63      149.03     38.43 o 
  15   2   4       12.10       89.14     38.31 o 
  16   2   4        3.66       42.32     42.32 o 
  17   2   4       41.06       34.91     40.42 o 
  18   2   4       17.69       43.77     43.77 o 
  19   2   4       36.95      102.38     41.89 o 
  20   2   4       14.05       11.13     42.66 o 
  21   2   4       10.14        9.10     43.36 o 
 -20   3   4       42.80       94.90     47.40 o 
 -19   3   4        5.86        6.06     47.31 o 
 -18   3   4        0.58       45.15     45.15 o 
 -17   3   4       45.51       59.98     43.06 o 
 -16   3   4      267.02      288.52     44.15 o 
 -15   3   4      297.09      238.18     40.95 o 
 -14   3   4      242.45      222.17     38.02 o 
 -13   3   4      105.07       72.24     33.00 o 
 -12   3   4       40.81       30.75     30.75 o 
 -11   3   4       41.23       80.64     29.63 o 
 -10   3   4      167.93      143.94     32.84 o 
  -9   3   4      696.55      576.51     37.51 o 
  -8   3   4      960.89      729.11     41.77 o 
  -7   3   4     1349.60     1167.51     45.57 o 
  -6   3   4     1957.90     1761.42     51.42 o 
  -5   3   4      153.23      185.71     32.51 o 
  -4   3   4      193.02      236.62     35.36 o 
  -3   3   4      212.36      312.48     35.42 o 
  -2   3   4     1143.83     1355.86     44.59 o 
  -1   3   4      543.15      637.89     37.00 o 
   0   3   4     2457.53     2949.27    153.62 o 
   1   3   4     1930.79     2133.31     44.23 o 
   2   3   4     1796.78     1962.74     44.51 o 
   3   3   4      179.82      272.77     27.65 o 
   4   3   4      367.42      375.62     30.46 o 
   5   3   4      937.02     1037.07     37.05 o 
   6   3   4     2600.90     2281.92     47.60 o 
   7   3   4     1390.60     1297.99     42.00 o 
   8   3   4     1334.73     1395.42     45.13 o 
   9   3   4      217.91      244.75     35.10 o 
  10   3   4      357.38      399.87     40.64 o 
  11   3   4        3.34       23.10     38.39 o 
  12   3   4      180.92      186.40     45.82 o 
  13   3   4      600.40      737.69     56.23 o 
  14   3   4     1553.66     1691.08     72.08 o 
  15   3   4      371.96      478.34     60.47 o 
  16   3   4      258.53      257.36     65.31 o 
  17   3   4       82.00       99.74     66.05 o 
  18   3   4        1.82       14.47     67.01 o 
  19   3   4       98.81       53.41     74.28 o 
 -17   4   4       31.46       31.85     50.43 o 
 -16   4   4      122.35      115.25     51.35 o 
 -15   4   4        2.80       10.21     48.33 o 
 -14   4   4       33.58       24.07     47.17 o 
 -13   4   4       54.84      133.67     46.07 o 
 -12   4   4      242.10      185.30     45.69 o 
 -11   4   4      270.17      246.12     42.94 o 
 -10   4   4      277.66      231.39     41.81 o 
  -9   4   4      106.63       81.04     36.33 o 
  -8   4   4       38.97        3.35     34.66 o 
  -7   4   4       18.44       28.05     29.47 o 
  -6   4   4        8.02       40.88     28.98 o 
  -5   4   4      996.60      798.89     37.10 o 
  -4   4   4     1621.68     1422.26     43.16 o 
  -3   4   4      453.09      406.45     37.60 o 
  -2   4   4      617.47      538.86     38.48 o 
  -1   4   4       54.50       82.11     35.37 o 
   0   4   4        5.54       25.52     28.76 o 
   1   4   4      339.67      490.36     44.70 o 
   2   4   4     1395.59     1489.53     54.49 o 
   3   4   4     1211.12     1304.71     52.03 o 
   4   4   4      392.95      496.98     42.24 o 
   5   4   4      830.36      902.41     46.61 o 
   6   4   4      250.63      257.59     41.37 o 
   7   4   4       79.61        6.57     38.79 o 
   8   4   4      196.65      171.33     44.03 o 
   9   4   4      565.75      567.98     48.83 o 
  10   4   4      665.30      724.87     53.27 o 
  11   4   4      510.92      579.73     53.66 o 
  12   4   4      534.34      559.85     56.57 o 
  13   4   4       39.89       41.23     55.60 o 
  14   4   4      113.95       67.31     59.50 o 
  15   4   4       30.28       57.45     63.39 o 
  16   4   4      132.12       70.59     65.92 o 
 -13   5   4        0.61       26.37     52.45 o 
 -12   5   4        2.73       25.33     51.80 o 
 -11   5   4       27.48       51.11     52.75 o 
 -10   5   4        2.24        2.85     50.27 o 
  -9   5   4        1.85        1.43     50.20 o 
  -8   5   4       62.00        7.19     50.06 o 
  -7   5   4       65.81       21.58     50.12 o 
  -6   5   4      115.90       48.81     50.08 o 
  -5   5   4       12.50       30.00     50.16 o 
  -4   5   4       21.18       19.84     53.62 o 
  -3   5   4       18.75       76.98     54.87 o 
  -2   5   4       30.15       70.14     55.83 o 
  -1   5   4       14.08       78.03     59.38 o 
   0   5   4       12.07       45.13     45.13 o 
   1   5   4        3.70       34.43     63.06 o 
   2   5   4        2.13        0.00     60.42 o 
   3   5   4        2.12       28.95     59.11 o 
   4   5   4       35.31       14.14     57.65 o 
   5   5   4       26.86       55.23     55.23 o 
   6   5   4       25.16       79.99     55.18 o 
   7   5   4       35.57       26.15     55.97 o 
   8   5   4        0.80        2.28     53.81 o 
   9   5   4       23.90        0.00     56.16 o 
  10   5   4        9.20       22.22     56.44 o 
  11   5   4       30.49       80.11     55.88 o 
 -22   1   5       63.51       71.01     37.08 o 
 -21   1   5       41.81        9.90     35.30 o 
 -20   1   5       91.38      118.38     33.47 o 
 -19   1   5        0.95       31.54     31.79 o 
 -18   1   5        0.38       45.85     29.51 o 
 -17   1   5       54.19       45.38     29.53 o 
 -16   1   5      107.98       78.78     28.47 o 
 -15   1   5      363.44      320.97     30.29 o 
 -14   1   5      138.93      119.95     27.08 o 
 -13   1   5       41.97       24.70     24.78 o 
 -12   1   5        0.62       31.32     22.14 o 
 -11   1   5       96.34      114.61     23.08 o 
 -10   1   5     1066.99     1026.46     31.75 o 
  -9   1   5      307.22      364.78     24.01 o 
  -8   1   5      281.77      252.16     22.37 o 
  -7   1   5     1220.50     1270.97     31.17 o 
  -6   1   5      468.03      506.54     23.42 o 
  -5   1   5      560.99      636.00     25.37 o 
  -4   1   5      517.57      624.30     25.43 o 
  -3   1   5     1515.58     1779.90     32.58 o 
  -2   1   5     2367.69     2186.89     37.76 o 
  -1   1   5     2260.72     2252.85     38.95 o 
   0   1   5      253.15      219.71     15.97 o 
   1   1   5     1724.82     2052.85     38.26 o 
   2   1   5      412.98      452.74     26.38 o 
   3   1   5       43.66      101.66     21.48 o 
   4   1   5      820.95     1007.53     33.78 o 
   5   1   5     1911.98     2124.74     43.15 o 
   6   1   5     3020.89     2895.72     48.30 o 
   7   1   5     2576.13     2617.79     49.77 o 
   8   1   5      361.24      364.53     31.71 o 
   9   1   5      138.38      157.62     30.20 o 
  10   1   5      262.78      362.65     34.24 o 
  11   1   5       30.18       29.75     31.62 o 
  12   1   5      331.73      271.16     37.32 o 
  13   1   5     1606.07     1485.96     51.29 o 
  14   1   5      818.61      823.82     46.14 o 
  15   1   5      849.35      818.66     48.06 o 
  16   1   5        2.64        8.64     39.74 o 
  17   1   5       29.25       65.94     41.95 o 
  18   1   5       28.50       60.75     42.70 o 
  19   1   5      176.19       63.38     47.21 o 
  20   1   5      191.87      156.26     45.44 o 
 -21   2   5       11.69       91.70     42.21 o 
 -20   2   5        6.02       40.31     40.31 o 
 -19   2   5      142.28      169.26     35.37 o 
 -18   2   5      275.14      151.12     40.73 o 
 -17   2   5       19.76        4.33     35.29 o 
 -16   2   5        4.27       36.48     36.48 o 
 -15   2   5        9.37       72.35     33.38 o 
 -14   2   5      113.74      116.72     35.30 o 
 -13   2   5      307.58      249.29     37.27 o 
 -12   2   5      736.61      801.74     44.29 o 
 -11   2   5      656.28      801.15     42.20 o 
 -10   2   5      421.49      561.51     38.73 o 
  -9   2   5      143.71      169.20     33.57 o 
  -8   2   5       18.30       18.25     29.60 o 
  -7   2   5      768.95      966.32     40.27 o 
  -6   2   5     1548.16     1771.02     46.75 o 
  -5   2   5     2624.80     2645.02     50.87 o 
  -4   2   5     1531.26     1760.14     43.87 o 
  -3   2   5      448.14      385.55     32.19 o 
  -2   2   5     1320.45     1215.76     23.50 o 
  -1   2   5       23.14       31.48     23.00 o 
   0   2   5     2277.70     2085.28     99.02 o 
   1   2   5     2017.31     1826.67     38.34 o 
   2   2   5     2952.93     2707.38     43.34 o 
   3   2   5     2277.46     1972.97     38.87 o 
   4   2   5     1377.95     1349.16     37.45 o 
   5   2   5      461.55      454.23     31.04 o 
   6   2   5       58.37       59.12     28.11 o 
   7   2   5      920.79      909.27     39.76 o 
   8   2   5      509.64      494.00     38.91 o 
   9   2   5     1983.20     1981.46     54.84 o 
  10   2   5     3684.82     3566.81     66.21 o 
  11   2   5      320.86      353.16     42.50 o 
  12   2   5       46.19       52.25     40.86 o 
  13   2   5        4.13       17.22     41.13 o 
  14   2   5      166.48      154.03     46.52 o 
  15   2   5      446.03      374.64     52.14 o 
  16   2   5      394.61      358.88     54.85 o 
  17   2   5      330.21      325.84     54.45 o 
  18   2   5      332.25      312.94     56.15 o 
  19   2   5       60.96       81.86     52.61 o 
 -19   3   5        8.13       74.38     43.53 o 
 -18   3   5        3.53       28.44     41.83 o 
 -17   3   5       60.82       19.09     42.58 o 
 -16   3   5       27.51       16.19     37.60 o 
 -15   3   5       54.86        2.42     37.52 o 
 -14   3   5       23.20       60.10     37.92 o 
 -13   3   5       26.25       77.64     37.87 o 
 -12   3   5        0.00       34.22     37.68 o 
 -11   3   5        3.88       38.77     38.77 o 
 -10   3   5       77.13       38.05     39.76 o 
  -9   3   5       46.41       56.45     41.00 o 
  -8   3   5        2.11       26.69     40.60 o 
  -7   3   5      483.60      647.97     48.91 o 
  -6   3   5       32.47      113.18     40.58 o 
  -5   3   5     1122.18     1387.69     53.61 o 
  -4   3   5      219.29      255.79     41.72 o 
  -3   3   5      168.76      159.96     40.03 o 
  -2   3   5      519.71      617.45     43.29 o 
  -1   3   5      251.79      247.14     37.95 o 
   0   3   5      307.76      289.93     25.74 o 
   1   3   5       70.10      114.20     31.91 o 
   2   3   5        4.26        1.91     29.57 o 
   3   3   5       44.01       24.56     30.79 o 
   4   3   5      156.84      116.91     32.99 o 
   5   3   5      436.18      418.77     37.57 o 
   6   3   5       61.12       37.68     33.04 o 
   7   3   5       39.28       17.37     36.66 o 
   8   3   5      128.16      112.12     38.54 o 
   9   3   5       25.34       22.90     41.69 o 
  10   3   5       60.93      109.56     44.11 o 
  11   3   5      346.90      249.58     53.47 o 
  12   3   5      373.87      419.24     57.53 o 
  13   3   5       13.59       58.44     58.44 o 
  14   3   5      118.49      113.39     64.87 o 
  15   3   5       49.73      149.01     69.12 o 
  16   3   5        0.65      114.02     71.57 o 
  17   3   5       10.60       52.50     75.96 o 
 -16   4   5        7.74        6.90     47.86 o 
 -15   4   5        4.39       50.50     50.50 o 
 -14   4   5        2.76       23.53     44.47 o 
 -13   4   5       11.38       11.01     42.49 o 
 -12   4   5       48.95       61.39     41.81 o 
 -11   4   5       66.18       30.99     44.50 o 
 -10   4   5       16.60       71.64     43.34 o 
  -9   4   5        3.01       20.86     43.93 o 
  -8   4   5       13.92       56.20     44.94 o 
  -7   4   5      281.98      348.66     51.81 o 
  -6   4   5      140.21      241.20     50.20 o 
  -5   4   5       14.69       52.12     49.95 o 
  -4   4   5      114.80       73.58     54.29 o 
  -3   4   5      160.03      132.58     54.84 o 
  -2   4   5      191.80      214.51     55.58 o 
  -1   4   5       52.79       63.61     50.72 o 
   0   4   5        0.75       37.11     85.98 o 
   1   4   5      261.33      265.25     49.07 o 
   2   4   5      418.23      516.32     49.78 o 
   3   4   5      269.43      222.52     49.12 o 
   4   4   5      252.04      291.51     46.90 o 
   5   4   5       23.55       24.96     44.01 o 
   6   4   5       85.55       91.01     47.25 o 
   7   4   5       20.19       49.39     48.52 o 
   8   4   5       83.90      140.57     50.77 o 
   9   4   5      140.84      194.94     54.39 o 
  10   4   5      114.79      125.75     55.10 o 
  11   4   5      570.89      489.53     64.60 o 
  12   4   5      378.49      347.69     66.43 o 
  13   4   5       61.51       14.12     67.98 o 
  14   4   5        1.08       61.86     70.99 o 
 -11   5   5       19.94       58.05     56.97 o 
 -10   5   5       12.28       55.81     56.53 o 
  -9   5   5      286.57      176.54     54.38 o 
  -8   5   5      478.72      423.20     53.10 o 
  -7   5   5      206.53      167.83     52.21 o 
  -6   5   5      116.00       23.71     55.30 o 
  -5   5   5       23.00        8.44     50.94 o 
  -4   5   5      109.20      160.77     55.04 o 
  -3   5   5      524.00      374.26     63.97 o 
  -2   5   5      327.02      263.42     69.28 o 
  -1   5   5      547.33      575.50     77.62 o 
   0   5   5      766.81      966.33     68.48 o 
   1   5   5       39.25       86.47     73.98 o 
   2   5   5        2.26       23.67     71.26 o 
   3   5   5        1.84       69.37     72.29 o 
   4   5   5      278.59      246.55     71.96 o 
   5   5   5      757.53      857.07     74.47 o 
   6   5   5      429.83      434.61     73.31 o 
   7   5   5      355.58      408.99     70.01 o 
   8   5   5      250.41      344.68     67.93 o 
   9   5   5        6.81       41.45     66.65 o 
 -21   0   6        6.81       46.34     46.34 o 
 -20   0   6        1.35        2.33     44.42 o 
 -19   0   6       60.97       43.23     42.58 o 
 -18   0   6       16.16        3.99     39.76 o 
 -17   0   6       18.62       29.26     38.37 o 
 -16   0   6       22.15       25.10     35.78 o 
 -15   0   6       44.57       74.89     32.76 o 
 -14   0   6      115.80      155.83     32.79 o 
 -13   0   6      312.92      435.26     32.07 o 
 -12   0   6      664.88      675.36     34.41 o 
 -11   0   6        4.05       25.05     25.05 o 
 -10   0   6       19.51       25.69     24.05 o 
  -9   0   6      237.52      230.40     25.44 o 
  -8   0   6      380.93      482.95     28.12 o 
  -7   0   6      850.16      813.34     31.35 o 
  -6   0   6     1216.94     1007.30     31.70 o 
  -5   0   6     1092.69     1090.41     32.93 o 
  -4   0   6     1718.39     1547.65     36.90 o 
  -3   0   6      103.48      100.29     24.71 o 
  -2   0   6       63.92       90.58     24.05 o 
  -1   0   6      105.57      149.50     26.29 o 
   0   0   6     1391.05     1398.45     28.39 o 
   1   0   6     5506.41     4751.16     61.12 o 
   2   0   6     2741.86     2763.92     52.23 o 
   3   0   6     2105.74     2087.97     49.06 o 
   4   0   6      369.34      453.40     34.21 o 
   5   0   6       12.01       32.62     32.62 o 
   6   0   6      292.73      286.45     37.00 o 
   7   0   6     1185.75     1298.12     49.64 o 
   8   0   6     1990.53     2175.38     60.08 o 
   9   0   6     1091.34     1122.91     53.00 o 
  10   0   6     1714.17     1848.28     62.09 o 
  11   0   6     2534.71     2787.50     70.47 o 
  12   0   6       34.99        9.54     48.40 o 
  13   0   6      323.82      353.41     52.87 o 
  14   0   6     1125.71     1214.22     64.97 o 
  15   0   6      851.78      787.79     66.79 o 
  16   0   6      278.13      259.03     59.79 o 
  17   0   6      529.13      536.99     64.69 o 
  18   0   6       85.09       84.44     61.51 o 
  19   0   6       31.95       32.06     60.71 o 
 -21   1   6       66.81       75.43     43.79 o 
 -20   1   6       16.70       19.81     41.23 o 
 -19   1   6       91.10      131.78     41.34 o 
 -18   1   6       17.68       38.44     40.46 o 
 -17   1   6       41.24       39.29     37.81 o 
 -16   1   6      141.14      136.48     36.49 o 
 -15   1   6       84.17      150.61     32.81 o 
 -14   1   6       10.04        1.48     30.67 o 
 -13   1   6        2.10       29.45     29.45 o 
 -12   1   6       43.22       22.27     28.45 o 
 -11   1   6       72.11       93.81     28.80 o 
 -10   1   6      234.45      218.95     29.19 o 
  -9   1   6      946.82      895.43     35.56 o 
  -8   1   6      235.82      239.88     26.87 o 
  -7   1   6      115.94      114.35     25.97 o 
  -6   1   6        0.89       51.94     23.70 o 
  -5   1   6      175.96      175.92     25.97 o 
  -4   1   6      719.02      764.89     33.23 o 
  -3   1   6     1051.98     1119.83     36.24 o 
  -2   1   6      958.43      891.27     35.35 o 
  -1   1   6      184.96      189.44     28.45 o 
   0   1   6       69.14       80.91     19.32 o 
   1   1   6       44.24       70.73     27.95 o 
   2   1   6      113.54      153.59     29.19 o 
   3   1   6      192.26      179.26     34.17 o 
   4   1   6     1300.40     1547.79     47.83 o 
   5   1   6      850.50      890.94     44.19 o 
   6   1   6      428.79      461.15     40.22 o 
   7   1   6      459.16      450.05     43.90 o 
   8   1   6       75.92      177.21     38.10 o 
   9   1   6      874.04      968.09     52.55 o 
  10   1   6      268.78      344.60     45.49 o 
  11   1   6        7.45       73.45     42.07 o 
  12   1   6      584.39      609.73     50.99 o 
  13   1   6      199.32      220.38     51.24 o 
  14   1   6       59.17      137.88     52.49 o 
  15   1   6       32.57      103.83     51.85 o 
  16   1   6       38.88       30.33     54.58 o 
  17   1   6      113.93      181.58     56.47 o 
  18   1   6      123.65       59.85     57.93 o 
 -19   2   6       28.05       70.42     42.62 o 
 -18   2   6       18.86        5.00     44.70 o 
 -17   2   6       34.80       55.85     42.56 o 
 -16   2   6       58.05       15.71     42.72 o 
 -15   2   6       56.91       65.34     41.58 o 
 -14   2   6        5.52       24.58     38.95 o 
 -13   2   6       30.63       57.67     38.19 o 
 -12   2   6        2.19        7.34     35.05 o 
 -11   2   6       22.98        1.52     34.10 o 
 -10   2   6       20.08       24.15     31.06 o 
  -9   2   6        0.32       24.78     30.87 o 
  -8   2   6        0.49       53.46     28.79 o 
  -7   2   6        0.74       29.25     29.62 o 
  -6   2   6     1863.16     1674.48     45.28 o 
  -5   2   6      323.77      348.88     32.24 o 
  -4   2   6      538.05      524.87     33.55 o 
  -3   2   6       43.23       44.34     27.33 o 
  -2   2   6       38.15        0.56     28.67 o 
  -1   2   6        5.15       36.77     27.85 o 
   0   2   6       45.51        2.10     21.01 o 
   1   2   6       42.07       28.98     29.63 o 
   2   2   6      220.18      202.56     32.47 o 
   3   2   6      163.35      185.92     33.65 o 
   4   2   6      188.99      207.93     36.49 o 
   5   2   6       11.21        6.29     36.67 o 
   6   2   6      460.93      548.59     45.97 o 
   7   2   6        6.69       24.38     41.60 o 
   8   2   6       89.98       68.61     47.40 o 
   9   2   6       22.18       54.64     47.51 o 
  10   2   6       95.69       50.50     50.50 o 
  11   2   6      166.41      161.79     54.70 o 
  12   2   6        0.31       29.51     57.39 o 
  13   2   6       10.02       58.70     58.70 o 
  14   2   6       22.22       17.89     59.67 o 
  15   2   6        2.04       60.92     62.47 o 
  16   2   6        4.45       41.14     65.12 o 
  17   2   6       70.48      115.05     66.81 o 
 -17   3   6        6.12       16.97     46.36 o 
 -16   3   6       37.28       22.27     49.32 o 
 -15   3   6       49.54       23.16     50.72 o 
 -14   3   6       95.68      110.14     52.60 o 
 -13   3   6        0.16       18.03     50.75 o 
 -12   3   6       60.70        2.50     52.15 o 
 -11   3   6      138.25      184.34     53.25 o 
 -10   3   6      334.97      405.50     56.14 o 
  -9   3   6      495.32      545.65     57.27 o 
  -8   3   6      130.90      165.17     51.12 o 
  -7   3   6        3.07       22.60     48.83 o 
  -6   3   6       96.82      115.11     49.42 o 
  -5   3   6       13.58       92.20     44.59 o 
  -4   3   6       23.03       18.00     45.16 o 
  -3   3   6     1027.25      865.51     42.72 o 
  -2   3   6     1766.08     1802.54     58.78 o 
  -1   3   6      748.58      712.93     47.79 o 
   0   3   6      525.56      530.49     31.59 o 
   1   3   6       16.29       13.19     37.47 o 
   2   3   6       53.53       99.38     36.11 o 
   3   3   6      650.38      561.69     43.34 o 
   4   3   6      482.10      434.79     42.40 o 
   5   3   6     1066.66     1036.71     50.75 o 
   6   3   6      834.58      853.40     52.56 o 
   7   3   6      689.22      547.36     54.03 o 
   8   3   6      249.15      172.66     51.61 o 
   9   3   6       14.92       53.48     53.48 o 
  10   3   6      217.23      339.25     59.61 o 
  11   3   6      911.43      976.69     76.40 o 
  12   3   6      393.04      372.19     75.75 o 
  13   3   6      439.89      545.24     80.04 o 
  14   3   6      418.01      485.21     84.14 o 
  15   3   6       43.87      104.94     86.76 o 
 -14   4   6      111.02       17.10     54.49 o 
 -13   4   6       35.38       34.26     53.91 o 
 -12   4   6       32.64        4.67     57.64 o 
 -11   4   6      137.58       92.52     61.03 o 
 -10   4   6       16.96       64.04     60.10 o 
  -9   4   6        4.57       93.18     61.08 o 
  -8   4   6      113.92       11.81     68.28 o 
  -7   4   6      443.06      506.22     70.89 o 
  -6   4   6       81.12      131.18     68.62 o 
  -5   4   6      405.56      523.66     68.79 o 
  -4   4   6      438.75      495.63     73.30 o 
  -3   4   6       19.55      163.34     64.46 o 
  -2   4   6       46.53        7.57     62.93 o 
  -1   4   6      250.73      299.20     62.61 o 
   0   4   6      342.96      457.69     61.04 o 
   1   4   6      199.04      161.04     61.73 o 
   2   4   6      752.82      622.36     64.49 o 
   3   4   6      474.96      313.86     63.26 o 
   4   4   6        6.63       62.81     55.82 o 
   5   4   6        3.54       56.35     56.35 o 
   6   4   6       45.44       94.37     57.16 o 
   7   4   6      551.15      475.99     65.51 o 
   8   4   6      656.60      560.39     70.00 o 
   9   4   6      424.73      254.87     72.30 o 
  10   4   6      162.91      118.47     72.16 o 
  11   4   6        3.58       58.09     73.56 o 
  -6   5   6        1.97       48.75     82.02 o 
  -5   5   6       19.36       13.60     84.21 o 
  -4   5   6       22.49       23.14     90.13 o 
  -3   5   6        2.50       45.74     90.03 o 
  -2   5   6        2.20       78.76     93.80 o 
  -1   5   6        7.57      134.38     91.20 o 
   0   5   6        4.27       25.97     63.90 o 
   1   5   6        1.00       83.00     86.66 o 
   2   5   6       61.24       60.58     84.36 o 
   3   5   6       69.58       44.18     84.30 o 
   4   5   6        3.33      102.01     78.60 o 
 -19   1   7        9.61       68.52     49.35 o 
 -18   1   7       67.07      117.31     47.67 o 
 -17   1   7       17.32       25.86     45.81 o 
 -16   1   7        4.83       46.77     46.77 o 
 -15   1   7       39.09       64.09     41.97 o 
 -14   1   7        4.95        9.24     40.63 o 
 -13   1   7       26.23       20.02     39.37 o 
 -12   1   7       25.07        6.58     38.29 o 
 -11   1   7       68.88      108.92     36.37 o 
 -10   1   7      486.72      532.62     41.61 o 
  -9   1   7      325.64      376.90     36.51 o 
  -8   1   7      208.72      257.89     36.61 o 
  -7   1   7       10.23       30.12     32.69 o 
  -6   1   7      148.72      206.47     35.70 o 
  -5   1   7       66.68       98.12     34.52 o 
  -4   1   7      419.00      399.63     38.79 o 
  -3   1   7      279.63      297.15     37.55 o 
  -2   1   7     1568.73     1431.70     51.12 o 
  -1   1   7     1061.98     1078.24     48.41 o 
   0   1   7        5.40       20.45     27.32 o 
   1   1   7       62.20      118.06     39.96 o 
   2   1   7      476.54      543.79     46.34 o 
   3   1   7      841.89      865.75     52.32 o 
   4   1   7      961.31     1027.82     56.60 o 
   5   1   7      604.27      768.39     54.19 o 
   6   1   7      471.15      543.02     55.38 o 
   7   1   7       34.96       16.75     51.26 o 
   8   1   7      101.73      160.89     55.10 o 
   9   1   7       28.52       33.31     57.27 o 
  10   1   7     2066.10     1974.77     82.59 o 
  11   1   7      636.46      565.15     71.09 o 
  12   1   7      299.53      356.50     69.73 o 
  13   1   7      158.64      222.29     68.78 o 
  14   1   7       19.44       15.41     70.65 o 
  15   1   7       26.20       47.85     74.95 o 
  16   1   7       65.78      157.58     73.03 o 
 -17   2   7       10.70       13.91     49.02 o 
 -16   2   7       58.49       56.08     48.29 o 
 -15   2   7       89.78       80.94     48.63 o 
 -14   2   7      123.39      126.96     47.35 o 
 -13   2   7       53.06       33.87     43.14 o 
 -12   2   7      110.76      140.22     43.23 o 
 -11   2   7       65.78       99.90     41.61 o 
 -10   2   7      178.99      147.05     42.24 o 
  -9   2   7      174.88      178.51     40.01 o 
  -8   2   7       34.67        4.72     38.33 o 
  -7   2   7      780.85      869.89     45.04 o 
  -6   2   7      759.31      854.29     46.42 o 
  -5   2   7      198.53      199.09     39.29 o 
  -4   2   7       41.21        3.76     37.32 o 
  -3   2   7       92.85        7.60     38.67 o 
  -2   2   7      197.73      127.50     38.90 o 
  -1   2   7      506.68      409.06     46.24 o 
   0   2   7      754.67      760.55     76.32 o 
   1   2   7      865.86      888.58     52.27 o 
   2   2   7      682.40      538.15     46.97 o 
   3   2   7      214.04      265.57     47.01 o 
   4   2   7        0.06        1.19     51.10 o 
   5   2   7      158.87      144.77     55.77 o 
   6   2   7      692.72      557.54     57.73 o 
   7   2   7     1541.74     1432.33     75.79 o 
   8   2   7      346.30      323.28     67.74 o 
   9   2   7      243.51      249.08     72.08 o 
  10   2   7      359.80      400.12     74.70 o 
  11   2   7        7.05       38.38     73.08 o 
  12   2   7       53.82       58.59     76.26 o 
  13   2   7      165.36       19.18     81.84 o 
  14   2   7      335.20      272.63     89.23 o 
 -15   3   7        0.37       58.92     58.92 o 
 -14   3   7        3.74      113.10     61.40 o 
 -13   3   7        1.89       61.97     61.97 o 
 -12   3   7       21.36       92.33     60.61 o 
 -11   3   7        4.81        4.04     60.95 o 
 -10   3   7       45.17       71.29     61.42 o 
  -9   3   7       28.92       57.18     57.41 o 
  -8   3   7      113.94      139.28     60.37 o 
  -7   3   7      276.05      237.02     58.73 o 
  -6   3   7      264.52      245.36     56.57 o 
  -5   3   7      568.20      480.13     56.85 o 
  -4   3   7      154.55       67.32     50.69 o 
  -3   3   7       25.39       88.40     47.59 o 
  -2   3   7      143.19      108.80     46.83 o 
  -1   3   7       41.56      119.92     45.00 o 
   0   3   7        0.39        0.82     30.03 o 
   1   3   7       21.38       53.11     42.97 o 
   2   3   7      182.09      111.50     46.36 o 
   3   3   7       23.97       13.83     47.34 o 
   4   3   7       34.09        1.03     50.29 o 
   5   3   7      625.10      639.41     59.39 o 
   6   3   7       58.60       59.74     56.54 o 
   7   3   7       57.10      115.55     60.75 o 
   8   3   7       21.87       35.50     66.37 o 
   9   3   7       69.67      134.16     73.74 o 
  10   3   7      144.98       54.24     84.86 o 
  11   3   7      134.53      289.40     88.28 o 
  12   3   7       22.36       63.26     96.56 o 
 -10   4   7        8.77       39.52     76.95 o 
  -9   4   7        0.30       80.07     80.07 o 
  -8   4   7        7.96       46.68     78.49 o 
  -7   4   7        9.21       42.46     78.93 o 
  -6   4   7       48.44       92.55     80.45 o 
  -5   4   7      493.99      515.77     82.86 o 
  -4   4   7       90.06       88.00     78.12 o 
  -3   4   7       69.62        5.91     75.49 o 
  -2   4   7        1.37       18.80     72.25 o 
  -1   4   7       27.37       72.27     71.53 o 
   0   4   7      155.25      133.27     50.28 o 
   1   4   7      152.94      240.65     68.43 o 
   2   4   7      111.09      251.16     66.27 o 
   3   4   7      125.69      158.24     68.43 o 
   4   4   7       41.97       77.41     66.87 o 
   5   4   7        3.10        4.33     68.79 o 
   6   4   7       49.00       22.27     73.06 o 
   7   4   7      145.46      185.12     75.00 o 
 -16   0   8       34.87      102.72     56.39 o 
 -15   0   8      127.01      101.72     56.36 o 
 -14   0   8       62.53      170.22     53.93 o 
 -13   0   8       73.62       97.78     53.86 o 
 -12   0   8       60.80       15.00     52.91 o 
 -11   0   8        2.19       58.21     49.86 o 
 -10   0   8       48.58       54.85     51.00 o 
  -9   0   8      243.02      213.19     50.81 o 
  -8   0   8      199.96       80.45     51.58 o 
  -7   0   8      238.13      245.29     50.15 o 
  -6   0   8      554.76      642.17     55.22 o 
  -5   0   8      331.76      408.76     55.44 o 
  -4   0   8      133.18      128.53     49.40 o 
  -3   0   8      289.17      220.38     53.80 o 
  -2   0   8     2253.15     2046.11     73.61 o 
  -1   0   8      571.97      543.23     59.70 o 
   0   0   8      548.82      485.49     43.24 o 
   1   0   8      532.37      638.97     62.23 o 
   2   0   8       97.23      136.59     56.84 o 
   3   0   8       78.91      110.10     59.05 o 
   4   0   8      131.76      146.64     61.16 o 
   5   0   8      555.52      652.26     66.88 o 
   6   0   8      487.18      452.83     72.15 o 
   7   0   8     1595.51     1490.06     87.36 o 
   8   0   8     2983.68     2963.80    101.28 o 
   9   0   8       98.61      108.68     75.85 o 
  10   0   8      242.27      103.78     82.34 o 
  11   0   8        5.45       80.33     80.33 o 
  12   0   8      346.27      288.47     87.97 o 
  13   0   8      268.75      208.20     87.07 o 
 -16   1   8        0.21       14.62     59.16 o 
 -15   1   8        3.19       22.89     57.35 o 
 -14   1   8        0.21        2.43     55.17 o 
 -13   1   8        6.78       25.69     53.05 o 
 -12   1   8      210.98      136.21     56.24 o 
 -11   1   8       11.74       84.97     50.90 o 
 -10   1   8        1.64       16.97     53.38 o 
  -9   1   8      174.28      201.80     52.61 o 
  -8   1   8        3.01        3.08     49.37 o 
  -7   1   8      424.95      446.76     54.74 o 
  -6   1   8       17.77       50.53     50.53 o 
  -5   1   8       10.65       34.07     51.60 o 
  -4   1   8      180.03       82.82     54.85 o 
  -3   1   8       35.65       12.86     52.65 o 
  -2   1   8       50.69      156.06     52.45 o 
  -1   1   8       57.75       56.47     56.47 o 
   0   1   8        8.94       14.82     39.99 o 
   1   1   8      197.50      320.08     59.77 o 
   2   1   8      257.53      251.96     62.20 o 
   3   1   8      470.86      356.26     68.72 o 
   4   1   8      190.66      196.67     64.78 o 
   5   1   8       27.43       69.28     69.28 o 
   6   1   8        1.40       20.97     69.82 o 
   7   1   8        2.74       26.56     70.44 o 
   8   1   8        3.57       52.12     77.16 o 
   9   1   8      181.76       15.27     83.12 o 
  10   1   8      112.12       73.97     86.81 o 
  11   1   8      255.36      257.27     89.12 o 
  12   1   8      184.70       22.60     90.03 o 
  13   1   8       79.39      123.79     89.48 o 
 -14   2   8        0.15        3.89     56.95 o 
 -13   2   8        8.46      106.93     57.80 o 
 -12   2   8       15.43       35.84     55.14 o 
 -11   2   8        2.32       53.86     53.86 o 
 -10   2   8       11.69        7.81     53.34 o 
  -9   2   8      215.07      280.57     54.78 o 
  -8   2   8       18.38       26.66     53.64 o 
  -7   2   8      257.83      196.15     56.12 o 
  -6   2   8       53.66      101.86     51.84 o 
  -5   2   8       15.99       41.14     52.22 o 
  -4   2   8        4.28       20.30     52.30 o 
  -3   2   8        0.09       46.96     55.14 o 
  -2   2   8       24.35       62.96     54.62 o 
  -1   2   8        7.22       12.83     56.31 o 
   0   2   8       32.97        3.47     47.44 o 
   1   2   8      103.65        1.27     65.42 o 
   2   2   8       28.15       66.22     66.22 o 
   3   2   8       89.04      156.24     69.35 o 
   4   2   8       61.35       25.54     72.09 o 
   5   2   8        2.65       39.74     77.01 o 
   6   2   8       46.09      121.04     82.67 o 
   7   2   8       51.46       63.86     85.05 o 
   8   2   8       35.30       61.60     90.83 o 
   9   2   8       13.07       52.85     91.78 o 
  10   2   8       44.26       63.31     98.05 o 
  11   2   8        0.01      101.81    101.81 o 
 -11   3   8       40.29      184.67     67.95 o 
 -10   3   8       18.56       60.35     67.81 o 
  -9   3   8      126.51      129.91     66.31 o 
  -8   3   8       38.18       82.77     59.96 o 
  -7   3   8        2.78       61.59     61.59 o 
  -6   3   8      162.98      247.48     58.51 o 
  -5   3   8      484.05      372.81     59.75 o 
  -4   3   8      101.89       14.11     57.36 o 
  -3   3   8      291.08      256.05     59.81 o 
  -2   3   8      231.32      191.98     59.29 o 
  -1   3   8        8.72       46.14     59.48 o 
   0   3   8       45.14       20.01     42.30 o 
   1   3   8       50.06      140.05     62.16 o 
   2   3   8      345.40      354.00     68.61 o 
   3   3   8      438.47      319.71     76.07 o 
   4   3   8      371.49      307.82     79.17 o 
   5   3   8      344.76      266.04     84.65 o 
   6   3   8       28.23       15.52     84.62 o 
   7   3   8        2.42       97.47     91.26 o 
   8   3   8      113.53       10.45    101.78 o 
 -12   1   9       48.37       14.16     75.27 o 
 -11   1   9       77.58      186.05     74.42 o 
 -10   1   9        1.31       59.76     74.37 o 
  -9   1   9        6.66       39.57     74.14 o 
  -8   1   9      105.45       77.42     77.68 o 
  -7   1   9       42.18       12.17     76.46 o 
  -6   1   9      307.11      491.43     79.60 o 
  -5   1   9      342.86      471.86     79.47 o 
  -4   1   9      269.56      285.62     81.21 o 
  -3   1   9        8.66       43.13     80.34 o 
  -2   1   9        4.07        1.62     81.79 o 
  -1   1   9        4.38       10.01     84.29 o 
   0   1   9      120.21      111.57    102.97 o 
   1   1   9      188.99      180.05     88.19 o 
   2   1   9      204.54      421.74     88.23 o 
   3   1   9      360.11      232.33     95.35 o 
   4   1   9      209.51      386.26     96.18 o 
   5   1   9      116.23      268.75     93.48 o 
   6   1   9        0.45      100.54    100.54 o 
   7   1   9      769.93      518.07    110.95 o 
   8   1   9       94.29       69.40    107.27 o 
  -9   2   9      236.86      275.37     76.70 o 
  -8   2   9        3.90       75.08     75.08 o 
  -7   2   9       31.79       19.36     74.51 o 
  -6   2   9       76.05      121.51     76.58 o 
  -5   2   9        0.36       27.34     77.06 o 
  -4   2   9       12.35       30.95     77.51 o 
  -3   2   9       47.50       81.81     81.81 o 
  -2   2   9      262.21      249.96     82.65 o 
  -1   2   9      356.26      155.52     91.69 o 
   0   2   9      234.07      183.47     63.09 o 
   1   2   9       93.96       47.54     91.28 o 
   2   2   9       18.79       94.37     94.37 o 
   3   2   9       40.58       98.19     98.19 o 
   4   2   9       76.46       60.46     99.80 o 
   5   2   9      256.35       32.67    108.24 o 
                                                 
